# Supplementary material for: Transcriptomic correlates of neuron electrophysiological diversity
Source: PLoS Comput Biol. 2017 Oct 25;13(10):e1005814. doi: 10.1371/journal.pcbi.1005814 (PMC5673240; doi:10.1371/journal.pcbi.1005814)
Supplement: S2 Table — (CSV) [file pcbi.1005814.s008.csv]

	celltype	Neuron Description	Neuron Matching Criteria	Major Type	Expression References	Ephys References
1	BF ACh	Basal forebrain cholinergic cells	in:basal forebrain, neurotransmitter:cholinergic	Cholinergic	Doyle et al., 2008	Matthews et al. (1999), Bengtson et al. (2000), Henderson et al. (2004), Arrigoni et al. (2006), Hedrick et al. (2010), Kalmbach et al. (2012), Unal et al. (2012), McKenna et al. (2013), Yi et al. (2015), Dannenberg et al. (2015), Rosati et al. (1999)
2	BLA Pyr	Basolateral amygdala pyramidal cells	in:basolateral amygdala, morphology:pyramidal	Pyramidal	Sugino et al., 2006	Wu et al. (2007), Kaneko et al. (2008), Jasnow et al. (2009), Ehrlich et al. (2012), Daftary et al. (2012), Motanis et al. (2014), Ferreira et al. (2015), Maiya et al. (2015), Rau et al. (2015)
3	BS ACh	Brain stem cholinergic cells	in:brainstem, neurotransmitter:cholinergic	Cholinergic	Doyle et al., 2008	Brown et al. (2006), Leijon et al. (2014), Kamii et al. (2015)
5	CB Golgi	Cerebellum Golgi cells	in:Cerebellum, morphology:Golgi	Gabaergic	Doyle et al., 2008	Robberechts et al. (2010), Hirono et al. (2012)
6	CB gran	Cerebellum granule cells	in:Cerebellum, morphology:granule	Glutamatergic	Doyle et al., 2008	Brickley et al. (2001), Cathala et al. (2003), Gall et al. (2003), Goldfarb et al. (2007), Prestori et al. (2008), Osorio et al. (2010), Usowicz et al. (2012), Delvendahl et al. (2015), D'Angelo et al. (1998)
7	CB Purk P14	Cerebellum Purkinje cells, P14	in:Cerebellum, morphology:Purkinje, age: P14	Purkinje	Paul et al 2012	Swensen et al. (2005), McKay et al. (2005), Zhu et al. (2006), Takeuchi et al. (2008)
8	CB Purk P3	Cerebellum Purkinje cells, P3	in:Cerebellum, morphology:Purkinje, age: P3	Purkinje	Paul et al 2012	McKay et al. (2005)
9	CB Purk P56	Cerebellum Purkinje cells, P56	in:Cerebellum, morphology:Purkinje, age: P56	Purkinje	Paul et al 2012	McKay et al. (2005), Torashima et al. (2006), Hoxha et al. (2012)
10	CB Purk P7	Cerebellum Purkinje cells, P7	in:Cerebellum, morphology:Purkinje, age: P7	Purkinje	Paul et al 2012	McKay et al. (2005)
23	DG gran	Dentate gyrus granule cells	in:Dentate gyrus, morphology:granule	Glutamatergic	Perrone-Bizzozero NI et al. 2011	Scharfman et al. (2000), Joëls et al. (2001), Romo-Parra et al. (2003), Kobayashi et al. (2003), Scharfman et al. (2003), Patel et al. (2004), Dietrich et al. (2005), Podlogar et al. (2006), Patrylo et al. (2007), Zhan et al. (2009), Epsztein et al. (2010), Powell et al. (2012), Zhang et al. (2012), Kim et al. (2012), Swijsen et al. (2012), Lopez et al. (2012), Cabezas et al. (2013), Dieni et al.…
28	ORB L5 Pyr	Frotal cortex layer 5 pyramidal cells	in:frontal cortex, morphology:pyramidal, layer:layer 5	Pyramidal	Sugino et al., 2006	Lavin et al. (2001), Noaín et al. (2006), Orozco-Cabal et al. (2008), Zhong et al. (2008), Gulledge et al. (2009), van et al. (2009), Yan et al. (2011), Winters et al. (2011), Hirai et al. (2012), Sepulveda-Orengo et al. (2013), Wang et al. (2013), van et al. (2015), Yang et al. (2013), Zhong et al. (2014), Stephens et al. (2014), Sceniak et al. (2016), Song et al. (2015), de et al. (1996)
4	CA1 Pyr	Hippocampus CA1 pyramidal cells	in:hippocampus CA1, morphology:pyramidal	Pyramidal	Sugino et al., 2006	Karnup et al. (1999), Kirson et al. (2000), Beier et al. (2000), Jahromi et al. (2000), Staff et al. (2000), Pike et al. (2000), Fraser et al. (2001), Sanabria et al. (2001), Foster et al. (2001), Su et al. (2001), Gusev et al. (2001), Thibault et al. (2001), Ireland et al. (2002), Castro et al. (2002), Vreugdenhil et al. (2002), Martina et al. (2003), Kamal et al. (2003), Oh et al. (2003), Scamm…
24	HIP GIN	Hippocampus GIN (SST) interneurons	in:hippocampus, mouse_line:GIN	Gabaergic	Sugino et al., 2006	Griguoli et al. (2009), Maisano et al. (2012), Kim et al. (2012), McKay et al. (2013)
25	HY orexin	Hypothalamus hypocretinergic cells	in:Hypothalamus, expresses:Hcrt	Hypocretinergic	Dalal et al 2013	Yamanaka et al. (2010), Schöne et al. (2011), Tsunematsu et al. (2011)
26	LC NAdr	Locus cereuleus noradrenergic cells	in:Locus Cereuleus, neurotransmitter:noradrenaline	Monoamine	Sugino et al. 2014, Unpublished	Jedema et al. (2004), Chang et al. (2006), Taneja et al. (2009), Zhang et al. (2010), de et al. (2010), de et al. (2011)
27	MB 5HT	Midbrain serotonergic cells	in:midbrain, neurotransmitter:serotonin	Monoamine	Dougherty et al 2013	Li et al. (2001), Kirby et al. (2003), Beck et al. (2004), Crawford et al. (2010), Shikanai et al. (2012)
11	Ctx CStr Pyr	Neocortex corticostratial pyramidal cells	in:neocortex, morphology:pyramidal, projection:corticostriatal	Pyramidal	Schmidt et al 2012	Hattox et al. (2007), Groh et al. (2010), Suter et al. (2013), Oswald et al. (2013), Guan et al. (2015)
12	Ctx CThal Pyr	Neocortex corticothalamic pyramidal cells	in:neocortex, morphology:pyramidal, projection:corticothalamic	Pyramidal	Sugino et al., 2006	Hattox et al. (2007), Kumar et al. (2008), Llano et al. (2009), Tanaka et al. (2011), Hirai et al. (2012), Oswald et al. (2013)
13	Ctx G42 P10	Neocortex G42 (PV) interneurons, P10	in:neocortex, mouse_line:G42, age: P10	Gabaergic	Okaty et al., 2009	Okaty et al. (2009), Oswald et al. (2011), Pangratz-Fuehrer et al. (2011), Yang et al. (2014)
14	Ctx G42 P15	Neocortex G42 (PV) interneurons, P15	in:neocortex, mouse_line:G42, age: P15	Gabaergic	Okaty et al., 2009	Okaty et al. (2009), Oswald et al. (2011), Pangratz-Fuehrer et al. (2011), Yang et al. (2014), Sippy et al. (2013)
15	Ctx G42 P25	Neocortex G42 (PV) interneurons, P25	in:neocortex, mouse_line:G42, age: P25	Gabaergic	Okaty et al., 2009	Okaty et al. (2009), Oswald et al. (2011), Yang et al. (2014)
16	Ctx G42 P7	Neocortex G42 (PV) interneurons, P7	in:neocortex, mouse_line:G42, age: P7	Gabaergic	Okaty et al., 2009	Okaty et al. (2009), Pangratz-Fuehrer et al. (2011), Yang et al. (2014)
17	Ctx GIN	Neocortex GIN (SST) interneurons	in:neocortex, mouse_line:GIN	Gabaergic	Sugino et al., 2006	Ma et al. (2006), Halabisky et al. (2006), Xu et al. (2006), Fanselow et al. (2010), Fino et al. (2011), Levy et al. (2012), Kinnischtzke et al. (2012), Sippy et al. (2013)
18	Ctx Glt Pyr	Neocortex Glt25d2-expressing pyramidal cells	in:neocortex, morphology:pyramidal, expresses:Glt25d2	Pyramidal	Schmidt et al 2012	Groh et al. (2010), Guan et al. (2015), Kim et al. (2015)
19	Ctx Htr3a	Neocortex Htr3a-expressing cells	in:neocortex, expresses:Htr3a	Gabaergic	Nakanima et. Al 2014	Lee et al. (2010)
20	Ctx L2-3 Pyr	Neocortex layer 2-3 pyramidal cells	in:neocortex, morphology:pyramidal, layer:layer 2-3	Pyramidal	Shrestha et al. 2015	Sutor et al. (2000), Aramakis et al. (2000), Lambe et al. (2000), van et al. (2000), Castro et al. (2002), Karpuk et al. (2003), Telfeian et al. (2003), Abel et al. (2004), Bender et al. (2003), Tateno et al. (2004), Hadjilambreva et al. (2005), Lee et al. (2005), Povysheva et al. (2006), Guan et al. (2007), Cheetham et al. (2007), Lee et al. (2007), Lemtiri-Chlieh et al. (2007), Kobayashi et al.…
21	Ctx L6 Pyr	Neocortex layer 6 pyramidal cells	in:neocortex, morphology:pyramidal, layer:layer 6	Pyramidal	Shrestha et al. 2015	Lambe et al. (2000), Lavin et al. (2001), Brumberg et al. (2003), Karayannis et al. (2007), Lee et al. (2007), Kumar et al. (2008), Lefort et al. (2009), Llano et al. (2009), Ledergerber et al. (2010), Winters et al. (2011), Tanaka et al. (2011), Marx et al. (2013), van et al. (2015), Yang et al. (2013), Tian et al. (2014), Proulx et al. (2015), de et al. (1996), Yang et al. (1997), Xiang et al. …
22	Ctx Oxtr	Neocortex Oxtr-expressing cells	in:neocortex, expresses:Oxtr	Gabaergic	Nakanima et. Al 2014	Nakajima et al. (2014)
30	SSp TT Pyr	Somatosensory cortex layer 5 pyramidal cells	in:somatosensory cortex, morphology:thick tufted, morphology:pyramidal	Pyramidal	Sugino et al., 2006	Le et al. (2007), Hattox et al. (2007), Groh et al. (2010), Suter et al. (2013), Guan et al. (2015), Harb et al. (2016)
31	Str ACh	Striatum cholinergic cells	in:striatum, neurotransmitter:cholinergic	Cholinergic	Doyle et al., 2008	Bennett et al. (2000), Lin et al. (2003), Fino et al. (2008), Gittis et al. (2010), Sanchez et al. (2011)
32	Str Drd1 MSN	Striatum Drd1-expressing medium spiny neurons	in:striatum, expresses:Drd1	MSN	Tan et al 2013, Maze et al 2014, Heiman et al 2014, Doyle et al., 2008	Cepeda et al. (2008), Gertler et al. (2008), Planert et al. (2013)
33	Str Drd2 MSN	Striatum Drd2-expressing medium spiny neurons	in:striatum, expresses:Drd2	MSN	Maze et al 2014, Heiman et al 2014, Doyle et al., 2008	Cepeda et al. (2008), Gertler et al. (2008), Planert et al. (2013)
29	SNc DA	Substantia nigra pars compacta dopaminergic cells	in:substantia nigra pars compacta, neurotransmitter:dopamine	Monoamine	Chung et al., 2005	Nedergaard et al. (1999), Neuhoff et al. (2002), Saitoh et al. (2004), Foehring et al. (2009), Seutin et al. (2010), Tateno et al. (2011), Gantz et al. (2011), Ding et al. (2011), Tucker et al. (2012), Branch et al. (2014), Dufour et al. (2014), Richards et al. (1997)
34	VTA DA	Ventral tegmental area dopaminergic cells	in:ventral tegmental area, neurotransmitter:dopamine	Monoamine	Chung et al., 2005	Neuhoff et al. (2002), Saitoh et al. (2004), Mathon et al. (2005), Smits et al. (2005), Koyama et al. (2006), Margolis et al. (2006), Tateno et al. (2011), Hnasko et al. (2012), Liu et al. (2014)
