# Supplementary material for: Transcriptomic correlates of neuron electrophysiological diversity
Source: PLoS Comput Biol. 2017 Oct 25;13(10):e1005814. doi: 10.1371/journal.pcbi.1005814 (PMC5673240; doi:10.1371/journal.pcbi.1005814)
Supplement: S3 Table — Column headers are as follows: EphysProp refers to the electrophysiology property, GeneSymbol, GeneName, GeneEntrezID all refer to information about the gene tested and DiscProbeID indicates the Affymetrix probe ID used in the discovery dataset. DiscCorr refers to the gene-ephys Spearman correlation calculated in the NeuroExpresso/NeuroElectro discovery dataset and DiscFDR and DiscUncorrPval refers to the Benjamini-Hochberg FDR and uncorrected p-value based on this correlation. AIBSCorr, AIBSUncorrPval, and AIBSFDR refer to the gene-ephys rank correlation, uncorrected p-value, and Benjamini-Hochberg FDR calculated in the AIBS replication sample. AIBSMeanExpr (log2 TPM+1) indicates the mean expression values in the AIBS dataset. AIBSConsistent refers to consistency of correlation direction between the discovery and replication datasets with an absolute value of rs > 0.3 in the AIBS dataset. (CSV) [file pcbi.1005814.s009.csv]

	EphysProp	GeneSymbol	GeneName	GeneEntrezID	DiscProbeID	DiscCorr	DiscUncorrPval	DiscFDR	AIBSCorr	AIBSUncorrPval	AIBSFDR	AIBSMeanExpr (log2 TPM+1)	AIBSConsistent
1	AHPamp	Epha4	Eph receptor A4	13838	1421929_at	-0.78	1.72354651810274e-06	0.00134880377738111	-0.34	0.29	0.545807298567981	5.43	1
2	AHPamp	Lmo4	LIM domain only 4	16911	1420981_a_at	-0.76	3.36694754881526e-06	0.00134880377738111	-0.45	0.15	0.381322222327906	5.49	1
3	AHPamp	Add2	adducin 2 (beta)	11519	1421975_a_at	-0.75	4.30239625696333e-06	0.00134880377738111	-0.5	0.1	0.31942333211959	4.94	1
4	AHPamp	Lingo1	leucine rich repeat and Ig domain containing 1	235402	1428118_at	-0.75	4.81019694459762e-06	0.00134880377738111	-0.65	0.03	0.19761342112235	4.39	1
5	AHPamp	Ppp3r1	protein phosphatase 3, regulatory subunit B, alpha isoform (calcineurin B, type I)	19058	1433591_at	-0.75	3.68443478412848e-06	0.00134880377738111	-0.6	0.04	0.226065603431334	7.4	1
6	AHPamp	Wasl	Wiskott-Aldrich syndrome-like (human)	73178	1426777_a_at	-0.75	4.73351429156879e-06	0.00134880377738111	-0.37	0.24	0.48992146333951	5.38	1
7	AHPamp	Ccdc132	coiled-coil domain containing 132	73288	1432094_a_at	-0.74	6.14727231524013e-06	0.00134880377738111	-0.36	0.25	0.502787249004358	6.07	1
8	AHPamp	Ccnd2	cyclin D2	12444	1416122_at	-0.74	5.94719012538016e-06	0.00134880377738111	0.41	0.19	0.441204410752739	5.68	-1
9	AHPamp	Pum1	pumilio RNA-binding family member 1	80912	1423117_at	-0.73	7.51004330390373e-06	0.00134880377738111	-0.48	0.12	0.347987932816676	5.5	1
10	AHPamp	Chn1	chimerin 1	108699	1420545_a_at	-0.73	1.06977248729946e-05	0.00169527475340279	-0.57	0.06	0.244249700074099	9.92	1
11	AHPamp	Zfp281	zinc finger protein 281	226442	1452045_at	-0.71	1.85735259034269e-05	0.00263353046230695	-0.38	0.23	0.481830100067587	4.19	1
12	AHPamp	Kcnb1	potassium voltage gated channel, Shab-related subfamily, member 1	16500	1423180_at	-0.7	2.83472847869938e-05	0.00328531450309792	-0.62	0.04	0.216573574883662	4.85	1
13	AHPamp	Mapk1	mitogen-activated protein kinase 1	26413	1426585_s_at	-0.7	3.2196036692772e-05	0.00346944491401311	-0.34	0.29	0.545807298567981	6.47	1
14	AHPamp	Lztr1	leucine-zipper-like transcriptional regulator, 1	66863	1450927_at	-0.69	4.13553351267334e-05	0.00404094378404866	-0.73	0.01	0.176410741974177	5.66	1
15	AHPamp	Arpc1a	actin related protein 2/3 complex, subunit 1A	56443	1416079_a_at	-0.68	5.77926079901218e-05	0.0047179783613754	-0.68	0.02	0.193401760695105	8.7	1
16	AHPamp	Plcb1	phospholipase C, beta 1	18795	1425600_a_at	-0.68	6.50903780690524e-05	0.00508459966904303	-0.45	0.15	0.381322222327906	5.92	1
17	AHPamp	Nsf	N-ethylmaleimide sensitive fusion protein	18195	1422455_s_at	-0.67	6.6058273354308e-05	0.00508459966904303	-0.59	0.05	0.231714430711481	8.86	1
18	AHPamp	Arhgef25	Rho guanine nucleotide exchange factor (GEF) 25	52666	1419978_s_at	-0.67	7.53653621355564e-05	0.0051723529264806	-0.29	0.35	0.60565870877396	3.97	1
19	AHPamp	Cap2	CAP, adenylate cyclase-associated protein, 2 (yeast)	67252	1450910_at	-0.67	7.3201583256387e-05	0.0051723529264806	-0.36	0.25	0.502787249004358	6.75	1
20	AHPamp	Celf1	CUGBP, Elav-like family member 1	13046	1427413_a_at	-0.67	7.87180660674478e-05	0.0051723529264806	-0.55	0.07	0.26457733653403	5.18	1
21	AHPamp	Crk	v-crk sarcoma virus CT10 oncogene homolog (avian)	12928	1416201_at	-0.67	7.75860135177187e-05	0.0051723529264806	-0.48	0.12	0.347987932816676	5.27	1
22	AHPamp	Ier5	immediate early response 5	15939	1417612_at	-0.67	7.00598050110535e-05	0.0051723529264806	-0.49	0.11	0.32675511312019	3.13	1
23	AHPamp	Adcy9	adenylate cyclase 9	11515	1419811_at	-0.67	8.10264373745783e-05	0.00519726719731223	-0.55	0.07	0.267939182491602	3.05	1
24	AHPamp	Synpo	synaptopodin	104027	1427045_at	-0.67	8.46021430894253e-05	0.00530042263913748	-0.62	0.04	0.216573574883662	3.61	1
25	AHPamp	Mmp17	matrix metallopeptidase 17	23948	1448598_at	-0.67	8.95880778269242e-05	0.00532209681520415	-0.44	0.15	0.393197089887581	4.05	1
26	AHPamp	Icam5	intercellular adhesion molecule 5, telencephalin	15898	1418619_at	-0.66	9.7557624940136e-05	0.00559192003380269	-0.56	0.06	0.255427677818357	1.55	1
27	AHPamp	Pde1a	phosphodiesterase 1A, calmodulin-dependent	18573	1449298_a_at	-0.66	0.000101773831280164	0.00559548370344411	-0.59	0.05	0.234980923183681	7.36	1
28	AHPamp	Ppp3ca	protein phosphatase 3, catalytic subunit, alpha isoform	19055	1438478_a_at	-0.66	0.000100350787521132	0.00559548370344411	-0.52	0.09	0.293953616555447	8.65	1
29	AHPamp	Rock2	Rho-associated coiled-coil containing protein kinase 2	19878	1423592_at	-0.66	0.000109161391619808	0.00581526795603559	0.43	0.17	0.410840965643237	5.95	-1
30	AHPamp	Ywhaz	tyrosine 3-monooxygenase/tryptophan 5-monooxygenase activation protein, zeta polypeptide	22631	1448218_s_at	-0.66	0.000112247191430531	0.00581526795603559	-0.43	0.17	0.410840965643237	11	1
31	AHPamp	Cyfip2	cytoplasmic FMR1 interacting protein 2	76884	1449273_at	-0.66	0.000118651895070458	0.00589265224559027	-0.54	0.07	0.273166848581922	7.12	1
32	AHPamp	Nrgn	neurogranin	64011	1423231_at	-0.65	0.00012537857833062	0.00603160517897663	-0.48	0.12	0.336896123886241	6.68	1
33	AHPamp	Sec14l1	SEC14-like 1 (S. cerevisiae)	74136	1453412_a_at	-0.65	0.000134260831560082	0.00634559088110282	-0.27	0.4	0.648212547958015	4.95	1
34	AHPamp	Nsg2	neuron specific gene family member 2	18197	1416107_at	-0.65	0.000149634488363668	0.00650185986535034	-0.15	0.64	0.81089015474844	7	1
35	AHPamp	Arf1	ADP-ribosylation factor 1	11840	1420920_a_at	-0.65	0.000166545606260827	0.00665440191919567	-0.63	0.03	0.214284658225219	9.52	1
36	AHPamp	Epha7	Eph receptor A7	13841	1452380_at	-0.65	0.000166545606260827	0.00665440191919567	-0.76	0.01	0.176410741974177	6.15	1
37	AHPamp	Myt1l	myelin transcription factor 1-like	17933	1421175_at	-0.65	0.000155789175010527	0.00665440191919567	-0.61	0.04	0.224028752719133	6.17	1
38	AHPamp	Plk2	polo-like kinase 2	20620	1427005_at	-0.65	0.000164343264820246	0.00665440191919567	-0.47	0.13	0.357723580227671	7.76	1
39	AHPamp	Pfkl	phosphofructokinase, liver, B-type	18641	1439148_a_at	-0.64	0.000180316013400625	0.00665440191919567	-0.57	0.06	0.253436334973244	5.98	1
40	AHPamp	Tmod2	tropomodulin 2	50876	1431326_a_at	-0.64	0.000175618115427517	0.00665440191919567	-0.81	0	0.153565913038916	5.8	1
41	AHPamp	App	amyloid beta (A4) precursor protein	11820	1420621_a_at	-0.64	0.000195082757149013	0.00700737263679254	-0.09	0.78	0.892280135498207	8.28	1
42	AHPamp	Nefl	neurofilament, light polypeptide	18039	1426255_at	-0.64	0.000202858803680093	0.00719081075150223	-0.49	0.11	0.32675511312019	6.69	1
43	AHPamp	Arpc3	actin related protein 2/3 complex, subunit 3	56378	1448279_at	-0.64	0.000213651888245023	0.00728579983458344	-0.74	0.01	0.176410741974177	7.34	1
44	AHPamp	Hebp1	heme binding protein 1	15199	1418172_at	-0.64	0.000213651888245023	0.00728579983458344	-0.73	0.01	0.176410741974177	1.87	1
45	AHPamp	Grasp	GRP1 (general receptor for phosphoinositides 1)-associated scaffold protein	56149	1460206_at	-0.63	0.000230791943946143	0.00767596909865321	-0.6	0.04	0.226065603431334	1.84	1
46	AHPamp	Fam131a	family with sequence similarity 131, member A	78408	1426729_at	-0.63	0.000249133406598087	0.00809200942392405	-0.67	0.02	0.194874230696376	6.85	1
47	AHPamp	Map2k1	mitogen-activated protein kinase kinase 1	26395	1416351_at	-0.63	0.000252312097850639	0.00809200942392405	-0.45	0.15	0.381322222327906	6.06	1
48	AHPamp	Ppil4	peptidylprolyl isomerase (cyclophilin)-like 4	67418	1424043_at	-0.63	0.000252312097850639	0.00809200942392405	0.03	0.94	0.975923857874357	6.57	-1
49	AHPamp	Got1	glutamic-oxaloacetic transaminase 1, soluble	14718	1450970_at	-0.63	0.000255526483530038	0.00809868643094027	0.12	0.72	0.854609276972939	9.87	-1
50	AHPamp	Gpm6a	glycoprotein m6a	234267	1426442_at	-0.63	0.000272145948671718	0.0084271400657656	-0.43	0.16	0.399075866086837	11.04	1
51	AHPamp	Sae1	SUMO1 activating enzyme subunit 1	56459	1416443_a_at	-0.63	0.000286119800280301	0.00866074990960821	-0.62	0.04	0.216573574883662	7.15	1
52	AHPamp	Kalrn	kalirin, RhoGEF kinase	545156	1436066_at	-0.62	0.000335998802647456	0.00962958270566221	-0.56	0.06	0.255427677818357	4.9	1
53	AHPamp	Dgat2	diacylglycerol O-acyltransferase 2	67800	1422678_at	-0.62	0.000348541096015684	0.00988389171227634	-0.78	0	0.176410741974177	3.92	1
54	AHPamp	Pip5k1a	phosphatidylinositol-4-phosphate 5-kinase, type 1 alpha	18720	1418144_a_at	-0.62	0.000357129738295451	0.0100219532809161	-0.43	0.16	0.399075866086837	4.82	1
55	AHPamp	Nrcam	neuronal cell adhesion molecule	319504	1434709_at	-0.62	0.000384023150992096	0.0105567180487011	-0.66	0.02	0.196781483112663	5.78	1
56	AHPamp	Dhx40	DEAH (Asp-Glu-Ala-His) box polypeptide 40	67487	1428267_at	-0.61	0.000417636194293242	0.0110305088963333	-0.04	0.9	0.956097430547835	3.14	1
57	AHPamp	Atf6	activating transcription factor 6	226641	1435444_at	-0.61	0.000448477910059793	0.011506661806677	-0.36	0.25	0.502787249004358	3.84	1
58	AHPamp	Camkk1	calcium/calmodulin-dependent protein kinase kinase 1, alpha	55984	1418954_at	-0.61	0.0004869741640075	0.0122608261480019	-0.57	0.06	0.244249700074099	3.88	1
59	AHPamp	Arhgap20	Rho GTPase activating protein 20	244867	1427522_at	-0.61	0.000498492853991715	0.0124346273023489	-0.34	0.28	0.532539568134639	4.02	1
60	AHPamp	Ccsap	centriole, cilia and spindle associated protein	73420	1451483_s_at	-0.6	0.000579370060030515	0.0139716791078884	-0.32	0.31	0.566988617662344	4.12	1
61	AHPamp	Cys1	cystin 1	12879	1419070_at	-0.6	0.000586042961837928	0.0139716791078884	-0.65	0.03	0.19761342112235	1.39	1
62	AHPamp	Sbno1	sno, strawberry notch homolog 1 (Drosophila)	243272	1426559_at	-0.6	0.000572763909515755	0.0139716791078884	-0.43	0.17	0.410840965643237	6.06	1
63	AHPamp	Crym	crystallin, mu	12971	1416776_at	-0.6	0.000613413640801251	0.0143698812897267	-0.59	0.05	0.234980923183681	3.74	1
64	AHPamp	Synrg	synergin, gamma	217030	1457695_at	-0.6	0.000613413640801251	0.0143698812897267	-0.48	0.12	0.336896123886241	3.53	1
65	AHPamp	Atp6v1g2	ATPase, H+ transporting, lysosomal V1 subunit G2	66237	1417799_at	-0.6	0.000620429003693499	0.0144089287581921	-0.06	0.85	0.932606079341126	10.42	1
66	AHPamp	Ramp1	receptor (calcitonin) activity modifying protein 1	51801	1417481_at	-0.59	0.00069454731195976	0.0157236172976436	-0.49	0.11	0.32675511312019	4.91	1
67	AHPamp	Calm1	calmodulin 1	12313	1417366_s_at	-0.59	0.000734434187781278	0.0164880475156897	-0.6	0.04	0.226065603431334	11.15	1
68	AHPamp	Csnk2b	casein kinase 2, beta polypeptide	13001	1416728_at	-0.59	0.000767774440352271	0.0166805188895889	-0.62	0.04	0.216573574883662	8.07	1
69	AHPamp	Ext1	exostoses (multiple) 1	14042	1417730_at	-0.59	0.000767774440352271	0.0166805188895889	-0.59	0.05	0.234980923183681	3.87	1
70	AHPamp	Mal2	mal, T cell differentiation protein 2	105853	1427042_at	-0.59	0.000750942247870429	0.0166805188895889	-0.5	0.1	0.31534830196742	6.77	1
71	AHPamp	Nedd4l	neural precursor cell expressed, developmentally down-regulated gene 4-like	83814	1423269_a_at	-0.59	0.000767774440352271	0.0166805188895889	-0.76	0.01	0.176410741974177	4.75	1
72	AHPamp	Kcnd2	potassium voltage-gated channel, Shal-related family, member 2	16508	1422835_at	-0.59	0.000802432904550475	0.017156779721103	-0.18	0.57	0.769384084721603	5.43	1
73	AHPamp	Rraga	Ras-related GTP binding A	68441	1428905_at	-0.59	0.000811308632722581	0.0172099642248396	-0.22	0.48	0.707981186410074	6.86	1
74	AHPamp	Fam81a	family with sequence similarity 81, member A	76886	1425213_at	-0.59	0.00082931831089912	0.0172427038381428	-0.59	0.05	0.234980923183681	8.71	1
75	AHPamp	Jak1	Janus kinase 1	16451	1433805_at	-0.59	0.000838453675871085	0.0172427038381428	0.08	0.82	0.908754533791372	5.67	-1
76	AHPamp	Sqstm1	sequestosome 1	18412	1450957_a_at	-0.59	0.000838453675871085	0.0172427038381428	0.18	0.57	0.769384084721603	7.21	-1
77	AHPamp	Ddx6	DEAD (Asp-Glu-Ala-Asp) box polypeptide 6	13209	1424598_at	-0.58	0.000866390462797262	0.017538229869999	0.21	0.51	0.728412443806792	4.26	-1
78	AHPamp	Enc1	ectodermal-neural cortex 1	13803	1420965_a_at	-0.58	0.00088546448258803	0.017538229869999	-0.63	0.03	0.214284658225219	8.51	1
79	AHPamp	Rbfox3	RNA binding protein, fox-1 homolog (C. elegans) 3	52897	1427286_at	-0.58	0.000904904956172924	0.017538229869999	-0.54	0.07	0.273166848581922	5.06	1
80	AHPamp	Mast3	microtubule associated serine/threonine kinase 3	546071	1435666_at	-0.58	0.000965485139365687	0.0181889298283298	-0.53	0.08	0.277506777178893	3.54	1
81	AHPamp	Spry2	sprouty homolog 2 (Drosophila)	24064	1436584_at	-0.58	0.000965485139365687	0.0181889298283298	0.38	0.22	0.471505910062763	8.09	-1
82	AHPamp	Sirpa	signal-regulatory protein alpha	19261	1416985_at	-0.58	0.000975919261344278	0.01822184802256	-0.49	0.11	0.32675511312019	6.41	1
83	AHPamp	Snca	synuclein, alpha	20617	1418493_a_at	-0.58	0.000986451860796151	0.01822184802256	-0.66	0.02	0.196781483112663	9.89	1
84	AHPamp	Zzz3	zinc finger, ZZ domain containing 3	108946	1434332_at	-0.58	0.000997083725394666	0.01822184802256	0.08	0.82	0.908754533791372	3.32	-1
85	AHPamp	Khdrbs3	KH domain containing, RNA binding, signal transduction associated 3	13992	1453317_a_at	-0.58	0.00105175994939377	0.0187645119448134	-0.5	0.1	0.31942333211959	6.71	1
86	AHPamp	Fus	fused in sarcoma	233908	1451285_at	-0.58	0.00107435343387856	0.0189170467377048	-0.1	0.75	0.875405025968005	3.24	1
87	AHPamp	Hpca	hippocalcin	15444	1450930_at	-0.58	0.00107435343387856	0.0189170467377048	-0.59	0.05	0.231714430711481	8.44	1
88	AHPamp	Ryr2	ryanodine receptor 2, cardiac	20191	1450123_at	-0.57	0.00109736992553316	0.0190729972863635	-0.31	0.32	0.577275727715572	3.73	1
89	AHPamp	Chst15	carbohydrate (N-acetylgalactosamine 4-sulfate 6-O) sulfotransferase 15	77590	1452092_at	-0.57	0.00115680594284334	0.0199771487821792	0.08	0.82	0.908754533791372	1.78	-1
90	AHPamp	Gria2	glutamate receptor, ionotropic, AMPA2 (alpha 2)	14800	1421970_a_at	-0.57	0.00120636030310879	0.0205692066871841	-0.38	0.22	0.471505910062763	8.95	1
91	AHPamp	Pip4k2c	phosphatidylinositol-5-phosphate 4-kinase, type II, gamma	117150	1416387_at	-0.57	0.00120636030310879	0.0205692066871841	-0.61	0.04	0.224028752719133	4.07	1
92	AHPamp	Cmip	c-Maf inducing protein	74440	1427980_at	-0.57	0.00123182525794823	0.0206120325770965	-0.66	0.02	0.196781483112663	5.8	1
93	AHPamp	Gucy1b3	guanylate cyclase 1, soluble, beta 3	54195	1420872_at	-0.57	0.00123182525794823	0.0206120325770965	-0.32	0.31	0.566988617662344	7.17	1
94	AHPamp	Matr3	matrin 3	17184	1450874_at	-0.57	0.0012190347251076	0.0206120325770965	0.01	0.97	0.9905014880181	9.01	-1
95	AHPamp	Abi1	abl-interactor 1	11308	1423177_a_at	-0.57	0.00127090253585469	0.0211346384666205	-0.45	0.15	0.381322222327906	6.49	1
96	AHPamp	Camk1d	calcium/calmodulin-dependent protein kinase ID	227541	1452050_at	-0.57	0.00133843851931794	0.021462817684777	-0.35	0.27	0.520565414400164	4.21	1
97	AHPamp	Cecr6	cat eye syndrome chromosome region, candidate 6	94047	1419224_at	-0.57	0.00132468627976367	0.021462817684777	-0.58	0.05	0.243789936566465	2.91	1
98	AHPamp	Nab2	Ngfi-A binding protein 2	17937	1417930_at	-0.57	0.00131105749672223	0.021462817684777	-0.43	0.16	0.399075866086837	2.34	1
99	AHPamp	Usp2	ubiquitin specific peptidase 2	53376	1417168_a_at	-0.57	0.00133843851931794	0.021462817684777	-0.42	0.18	0.418140811633561	5.03	1
100	AHPamp	Mras	muscle and microspikes RAS	17532	1449590_a_at	-0.56	0.00138044544190169	0.0218760001204891	-0.2	0.53	0.73859973785302	5.18	1
101	AHPamp	Kif21a	kinesin family member 21A	16564	1450738_at	-0.56	0.00140908479232292	0.0221992656755436	0.11	0.73	0.8640685455059	5.9	-1
102	AHPamp	Mat2b	methionine adenosyltransferase II, beta	108645	1448196_at	-0.56	0.00143824096685013	0.0225268672365945	-0.62	0.04	0.216573574883662	8.66	1
103	AHPamp	Cbl	Casitas B-lineage lymphoma	12402	1455886_at	-0.56	0.00151344425656479	0.0235677388854656	-0.08	0.82	0.908754533791372	1.98	1
104	AHPamp	Atp1a1	ATPase, Na+/K+ transporting, alpha 1 polypeptide	11928	1451071_a_at	-0.56	0.00157605214884416	0.0244016349941734	-0.52	0.09	0.293953616555447	4.8	1
105	AHPamp	Atp1b1	ATPase, Na+/K+ transporting, beta 1 polypeptide	11931	1418453_a_at	-0.56	0.00162447755929785	0.0248348182382086	0.62	0.03	0.216573574883662	8.84	-1
106	AHPamp	Rap2b	RAP2B, member of RAS oncogene family	74012	1439548_at	-0.56	0.00164090484276211	0.0248348182382086	-0.69	0.02	0.188857150385211	4.9	1
107	AHPamp	Wdr13	WD repeat domain 13	73447	1451728_at	-0.56	0.00167419399577809	0.0251970872884143	-0.59	0.05	0.231714430711481	4.72	1
108	AHPamp	Tjp1	tight junction protein 1	21872	1417749_a_at	-0.56	0.00169105800904505	0.0253095015353742	-0.29	0.35	0.60565870877396	2.73	1
109	AHPamp	Map2k4	mitogen-activated protein kinase kinase 4	26398	1426233_at	-0.55	0.00183138056298628	0.0269343765668441	-0.14	0.67	0.82692224656568	6.08	1
110	AHPamp	Pdcd4	programmed cell death 4	18569	1418840_at	-0.55	0.00184961383254126	0.0269343765668441	-0.35	0.27	0.520565414400164	7.57	1
111	AHPamp	St8sia3	ST8 alpha-N-acetyl-neuraminide alpha-2,8-sialyltransferase 3	20451	1451008_at	-0.55	0.001813303901243	0.0269343765668441	-0.2	0.53	0.73859973785302	6.38	1
112	AHPamp	Itpka	inositol 1,4,5-trisphosphate 3-kinase A	228550	1424037_at	-0.55	0.00188655475525725	0.027324615648726	-0.55	0.07	0.267939182491602	4.02	1
113	AHPamp	Btbd10	BTB (POZ) domain containing 10	68815	1438578_a_at	-0.55	0.00194316936944708	0.0278452036238853	-0.71	0.01	0.184229370917814	7.37	1
114	AHPamp	Egr1	early growth response 1	13653	1417065_at	-0.55	0.00194316936944708	0.0278452036238853	-0.45	0.15	0.381322222327906	7.26	1
115	AHPamp	Arf3	ADP-ribosylation factor 3	11842	1423973_a_at	-0.55	0.00204081363467922	0.0279083854407402	-0.71	0.01	0.184229370917814	7.34	1
116	AHPamp	Arpc5	actin related protein 2/3 complex, subunit 5	67771	1448129_at	-0.55	0.00204081363467922	0.0279083854407402	-0.89	0	0.0475341589463887	6.73	1
117	AHPamp	Cbr3	carbonyl reductase 3	109857	1427912_at	-0.55	0.0020012558467289	0.0279083854407402	0.56	0.06	0.255427677818357	0.52	-1
118	AHPamp	Efnb2	ephrin B2	13642	1419639_at	-0.55	0.00196236642021995	0.0279083854407402	-0.66	0.02	0.196105201845508	4.24	1
119	AHPamp	Epn2	epsin 2	13855	1427225_at	-0.55	0.00202095059758561	0.0279083854407402	-0.17	0.6	0.792239777221812	4.24	1
120	AHPamp	Gpd1	glycerol-3-phosphate dehydrogenase 1 (soluble)	14555	1448249_at	-0.55	0.00198172818456694	0.0279083854407402	0.29	0.37	0.616946186167782	3.21	-1
121	AHPamp	Rap2a	RAS related protein 2a	76108	1426965_at	-0.55	0.0020012558467289	0.0279083854407402	-0.69	0.02	0.188857150385211	4.74	1
122	AHPamp	Stk25	serine/threonine kinase 25 (yeast)	59041	1416770_at	-0.55	0.00204081363467922	0.0279083854407402	-0.43	0.17	0.410840965643237	6.44	1
123	AHPamp	Bcl11b	B cell leukemia/lymphoma 11B	58208	1450339_a_at	-0.54	0.00218466891238534	0.0289926012313601	0.14	0.67	0.82692224656568	2	-1
124	AHPamp	Dnajb5	DnaJ (Hsp40) homolog, subfamily B, member 5	56323	1450436_s_at	-0.54	0.00220592215807567	0.0291311484992934	-0.59	0.05	0.231714430711481	4.82	1
125	AHPamp	Sept7	septin 7	235072	1454610_at	-0.54	0.00222735477153813	0.0292707012415792	-0.76	0.01	0.176410741974177	10.02	1
126	AHPamp	Prkce	protein kinase C, epsilon	18754	1452878_at	-0.54	0.00224896801822104	0.0294112613645024	-0.57	0.06	0.244249700074099	5.83	1
127	AHPamp	Lgi1	leucine-rich repeat LGI family, member 1	56839	1423183_at	-0.54	0.00229274150765713	0.0295533283331498	-0.42	0.18	0.418140811633561	7.12	1
128	AHPamp	Synj2	synaptojanin 2	20975	1452344_at	-0.54	0.00229274150765713	0.0295533283331498	-0.69	0.02	0.188857150385211	3.94	1
129	AHPamp	Csde1	cold shock domain containing E1, RNA binding	229663	1423997_at	-0.54	0.00240542623155512	0.0308581822276643	0.31	0.32	0.577275727715572	9.74	-1
130	AHPamp	Cx3cl1	chemokine (C-X3-C motif) ligand 1	20312	1415803_at	-0.54	0.00242853093522348	0.0308606714126983	-0.57	0.06	0.244249700074099	6.87	1
131	AHPamp	Rab15	RAB15, member RAS oncogene family	104886	1417829_a_at	-0.54	0.00242853093522348	0.0308606714126983	-0.65	0.03	0.19761342112235	5.48	1
132	AHPamp	Ehmt2	euchromatic histone lysine N-methyltransferase 2	110147	1460692_at	-0.54	0.00254696631987578	0.0320632115221745	-0.17	0.59	0.780234223803687	3.04	1
133	AHPamp	Ldb2	LIM domain binding 2	16826	1421101_a_at	-0.54	0.00254696631987578	0.0320632115221745	-0.76	0.01	0.176410741974177	5.6	1
134	AHPamp	Cdh11	cadherin 11	12552	1450757_at	-0.54	0.00257124522015879	0.0322183005725943	-0.55	0.07	0.26457733653403	4.79	1
135	AHPamp	Ptk2	PTK2 protein tyrosine kinase 2	14083	1423059_at	-0.54	0.00264529019253799	0.0326899622876025	-0.71	0.01	0.184229370917814	5.47	1
136	AHPamp	Camkv	CaM kinase-like vesicle-associated	235604	1423802_at	-0.54	0.00267037922785491	0.0327000074538233	-0.8	0	0.170773473326183	5.37	1
137	AHPamp	Wwc1	WW, C2 and coiled-coil domain containing 1	211652	1427261_at	-0.54	0.00267037922785491	0.0327000074538233	-0.29	0.35	0.60565870877396	1.23	1
138	AHPamp	Dmtn	dematin actin binding protein	13829	1460223_a_at	-0.53	0.00274688807926222	0.0334846899797846	-0.67	0.02	0.194874230696376	6.45	1
139	AHPamp	Fkbp5	FK506 binding protein 5	14229	1416125_at	-0.53	0.00277280966346744	0.0336484199701859	-0.31	0.32	0.577275727715572	2.31	1
140	AHPamp	Prkcb	protein kinase C, beta	18751	1423478_at	-0.53	0.00282528935371983	0.0338281311952055	-0.79	0	0.176410741974177	6.58	1
141	AHPamp	Gria3	glutamate receptor, ionotropic, AMPA3 (alpha 3)	53623	1420563_at	-0.53	0.00287862736267522	0.0340132548905571	-0.11	0.73	0.8640685455059	6.74	1
142	AHPamp	Dusp7	dual specificity phosphatase 7	235584	1427416_x_at	-0.53	0.00298792506685707	0.03484619103945	-0.56	0.06	0.255427677818357	4.21	1
143	AHPamp	Fbxw7	F-box and WD-40 domain protein 7	50754	1424986_s_at	-0.53	0.00304390842922367	0.0353460746048646	-0.59	0.05	0.234980923183681	7.98	1
144	AHPamp	Ptk2b	PTK2 protein tyrosine kinase 2 beta	19229	1434653_at	-0.53	0.00315860425598408	0.0365205144447258	-0.57	0.06	0.244249700074099	5.43	1
145	AHPamp	Ctnnb1	catenin (cadherin associated protein), beta 1	12387	1450008_a_at	-0.52	0.00330721740237306	0.0377527274660721	-0.56	0.06	0.255427677818357	6.34	1
146	AHPamp	Wasf1	WAS protein family, member 1	83767	1418545_at	-0.52	0.00339925653697549	0.0386396502557468	-0.54	0.07	0.273166848581922	6.99	1
147	AHPamp	Bcr	breakpoint cluster region	110279	1452368_at	-0.52	0.00349350149266934	0.0393786318880804	0.07	0.83	0.920340896469921	3.13	-1
148	AHPamp	Camk2b	calcium/calmodulin-dependent protein kinase II, beta	12323	1448676_at	-0.52	0.00352541417921846	0.0394408077604368	-0.6	0.04	0.226065603431334	6.5	1
149	AHPamp	Gabrb3	gamma-aminobutyric acid (GABA) A receptor, subunit beta 3	14402	1421190_at	-0.52	0.00355757842827993	0.0394408077604368	-0.5	0.1	0.31534830196742	5.92	1
150	AHPamp	Nop58	NOP58 ribonucleoprotein	55989	1450986_at	-0.52	0.00355757842827993	0.0394408077604368	0.83	0	0.127323387998615	6.23	-1
151	AHPamp	Nell2	NEL-like 2	54003	1423560_at	-0.52	0.00368878395257951	0.040070903097779	-0.71	0.01	0.184229370917814	7	1
152	AHPamp	Srsf5	serine/arginine-rich splicing factor 5	20384	1423130_a_at	-0.52	0.00368878395257951	0.040070903097779	0.1	0.77	0.886651480324164	9.05	-1
153	AHPamp	Fam188a	family with sequence similarity 188, member A	66960	1418963_at	-0.52	0.00372223076190113	0.0401107586902467	-0.55	0.07	0.26457733653403	5.88	1
154	AHPamp	Trim2	tripartite motif-containing 2	80890	1448551_a_at	-0.52	0.00375593908933185	0.0401527774073809	0.36	0.25	0.502787249004358	5.65	-1
155	AHPamp	Syt5	synaptotagmin V	53420	1422531_at	-0.52	0.00378991062249341	0.0403558071818073	-0.59	0.05	0.231714430711481	7.36	1
156	AHPamp	Rrp1	ribosomal RNA processing 1 homolog (S. cerevisiae)	18114	1415957_a_at	-0.52	0.00382414705716434	0.0404009889098069	0.09	0.78	0.892280135498207	7.87	-1
157	AHPamp	Klf16	Kruppel-like factor 16	118445	1416350_at	-0.51	0.0040713635098866	0.0423484683229131	-0.22	0.5	0.718204517531945	2.3	1
158	AHPamp	Atp2a2	ATPase, Ca++ transporting, cardiac muscle, slow twitch 2	11938	1452363_a_at	-0.51	0.00414447940446112	0.0427786494851274	-0.18	0.57	0.769384084721603	7.49	1
159	AHPamp	Arpp19	cAMP-regulated phosphoprotein 19	59046	1422609_at	-0.51	0.00418145993110734	0.0428321408912668	-0.49	0.11	0.32675511312019	8.4	1
160	AHPamp	Sgtb	small glutamine-rich tetratricopeptide repeat (TPR)-containing, beta	218544	1451529_at	-0.51	0.00418145993110734	0.0428321408912668	-0.47	0.13	0.357723580227671	5.43	1
161	AHPamp	Rhob	ras homolog gene family, member B	11852	1449110_at	-0.51	0.00421872455698722	0.0430501665019832	-0.53	0.08	0.277506777178893	4.37	1
162	AHPamp	Tspan13	tetraspanin 13	66109	1460239_at	-0.51	0.00429411329581792	0.0431654523094533	-0.67	0.02	0.194874230696376	7.12	1
163	AHPamp	Cdk5r1	cyclin-dependent kinase 5, regulatory subunit 1 (p35)	12569	1433451_at	-0.51	0.00440937230324379	0.0438333910883349	-0.66	0.02	0.196105201845508	5.03	1
164	AHPamp	Plekha2	pleckstrin homology domain-containing, family A (phosphoinositide binding specific) member 2	83436	1417288_at	-0.51	0.00440937230324379	0.0438333910883349	0.09	0.78	0.892280135498207	0.95	-1
165	AHPamp	Rgs14	regulator of G-protein signaling 14	51791	1419221_a_at	-0.51	0.00444837951981525	0.0440585824499349	-0.69	0.02	0.188857150385211	2.62	1
166	AHPamp	Pcsk2	proprotein convertase subtilisin/kexin type 2	18549	1448312_at	-0.51	0.00452728633755721	0.0446758585838063	-0.57	0.06	0.244249700074099	6.62	1
167	AHPamp	Taok1	TAO kinase 1	216965	1424657_at	-0.51	0.00468872173898452	0.0457660013218271	-0.13	0.7	0.847037249466551	6.1	1
168	AHPamp	Rasal1	RAS protein activator like 1 (GAP1 like)	19415	1417858_at	-0.51	0.00481302676794594	0.0466413457296632	-0.81	0	0.153565913038916	2.33	1
169	AHPamp	Lrrc57	leucine rich repeat containing 57	66606	1428312_at	-0.5	0.00494015644393899	0.0473622116013226	-0.5	0.1	0.31942333211959	6.64	1
170	AHPamp	Skil	SKI-like	20482	1452214_at	-0.5	0.00502650465965379	0.0476809984264342	-0.64	0.03	0.20990937753763	6.39	1
171	AHPamp	Susd4	sushi domain containing 4	96935	1424221_at	-0.5	0.00502650465965379	0.0476809984264342	-0.13	0.7	0.847037249466551	5.09	1
172	AHPamp	Ngef	neuronal guanine nucleotide exchange factor	53972	1448978_at	-0.5	0.00520310006728863	0.0486706652127624	-0.52	0.09	0.293953616555447	5.05	1
173	AHPamp	Phactr1	phosphatase and actin regulator 1	218194	1456606_a_at	-0.5	0.00520310006728863	0.0486706652127624	-0.66	0.02	0.196781483112663	7.03	1
174	AHPamp	Rasl10a	RAS-like, family 10, member A	75668	1427975_at	-0.5	0.00515845888690481	0.0486706652127624	-0.29	0.37	0.616946186167782	1.95	1
175	AHPamp	Tpm1	tropomyosin 1, alpha	22003	1423049_a_at	-0.5	0.00520310006728863	0.0486706652127624	0.01	0.99	0.997148692708834	6.78	-1
176	AHPamp	Pacsin1	protein kinase C and casein kinase substrate in neurons 1	23969	1449381_a_at	-0.5	0.00533902095662301	0.0494272249386337	-0.21	0.51	0.728412443806792	5.49	1
177	AHPamp	Slk	STE20-like kinase	20874	1433999_at	-0.5	0.00533902095662301	0.0494272249386337	-0.5	0.1	0.31942333211959	3.16	1
178	AHPamp	Calm3	calmodulin 3	12315	1426710_at	-0.5	0.00543131956369233	0.049768622124446	-0.5	0.1	0.31942333211959	7.69	1
179	AHPamp	Rtn4	reticulon 4	68585	1421116_a_at	-0.5	0.00543131956369233	0.049768622124446	-0.57	0.06	0.244249700074099	7.73	1
180	AHPamp	Nkiras2	NFKB inhibitor interacting Ras-like protein 2	71966	1424416_at	0.5	0.00494015644393897	0.0473622116013226	0.08	0.8	0.900178813037052	2.98	1
181	AHPamp	Snhg8	small nucleolar RNA host gene 8	69895	1435524_at	0.5	0.00494015644393897	0.0473622116013226	0.08	0.8	0.900178813037052	4.31	1
182	AHPamp	Shd	src homology 2 domain-containing transforming protein D	20420	1417486_at	0.5	0.0049831697392686	0.0476051747432256	0.27	0.4	0.648212547958015	3.56	1
183	AHPamp	Surf4	surfeit gene 4	20932	1455822_x_at	0.5	0.00533902095662301	0.0494272249386337	-0.82	0	0.142068264255006	4.63	-1
184	AHPamp	Ctps2	cytidine 5'-triphosphate synthase 2	55936	1448111_at	0.5	0.00538500043639151	0.0496821615604066	0.55	0.07	0.26457733653403	4.26	1
185	AHPamp	Glo1	glyoxalase 1	109801	1451240_a_at	0.51	0.00410778119020824	0.0425629327939269	0.17	0.59	0.780234223803687	7.59	1
186	AHPamp	Rpl17	ribosomal protein L17	319195	1453752_at	0.51	0.00429411329581792	0.0431654523094533	0.47	0.13	0.357723580227671	8.84	1
187	AHPamp	Samd4	sterile alpha motif domain containing 4	74480	1424594_at	0.51	0.00429411329581792	0.0431654523094533	0.06	0.87	0.942000844428603	2.27	1
188	AHPamp	Ttc13	tetratricopeptide repeat domain 13	234875	1438631_x_at	0.51	0.00429411329581792	0.0431654523094533	-0.12	0.72	0.854609276972939	2.78	-1
189	AHPamp	Snrk	SNF related kinase	20623	1425678_a_at	0.51	0.0043322410245167	0.043386830186052	0.48	0.12	0.347987932816676	4.19	1
190	AHPamp	Dap	death-associated protein	223453	1451112_s_at	0.51	0.00464790547254301	0.0456987494271199	-0.32	0.31	0.566988617662344	1.45	-1
191	AHPamp	Ppp4r1	protein phosphatase 4, regulatory subunit 1	70351	1424294_at	0.51	0.0047298461048169	0.0460007415392662	0	1	1	5.25	0
192	AHPamp	Tubb2b	tubulin, beta 2B class IIB	73710	1452679_at	0.52	0.00343042429067835	0.0388300968028885	0.47	0.13	0.357723580227671	2.08	1
193	AHPamp	Eci2	enoyl-Coenzyme A delta isomerase 2	23986	1431012_a_at	0.52	0.00355757842827993	0.0394408077604368	0.54	0.07	0.273166848581922	4.86	1
194	AHPamp	Plin2	perilipin 2	11520	1448318_at	0.52	0.00358999587896989	0.0394753016242648	0.32	0.31	0.566988617662344	1.72	1
195	AHPamp	Ptprm	protein tyrosine phosphatase, receptor type, M	19274	1422541_at	0.52	0.00358999587896989	0.0394753016242648	0.64	0.03	0.20990937753763	2.85	1
196	AHPamp	Dhcr24	24-dehydrocholesterol reductase	74754	1451895_a_at	0.52	0.00362266817843657	0.0396726344419029	-0.63	0.03	0.214284658225219	2.81	-1
197	AHPamp	Slc38a10	solute carrier family 38, member 10	72055	1456241_a_at	0.52	0.00372223076190114	0.0401107586902467	-0.22	0.5	0.718204517531945	1.99	-1
198	AHPamp	Aldh18a1	aldehyde dehydrogenase 18 family, member A1	56454	1437325_x_at	0.52	0.00375593908933185	0.0401527774073809	0.66	0.02	0.196105201845508	4.03	1
199	AHPamp	Cdr2	cerebellar degeneration-related 2	12585	1417430_at	0.52	0.00382414705716435	0.0404009889098069	-0.24	0.46	0.691520433054692	1.3	-1
200	AHPamp	Vat1	vesicle amine transport protein 1 homolog (T californica)	26949	1438165_x_at	0.52	0.00392846285080067	0.0413409332814727	0.68	0.01	0.188857150385211	0.62	1
201	AHPamp	Rab33b	RAB33B, member RAS oncogene family	19338	1423083_at	0.52	0.00396377601314641	0.0415502434996748	0.08	0.82	0.908754533791372	5.92	1
202	AHPamp	Pag1	phosphoprotein associated with glycosphingolipid microdomains 1	94212	1436570_at	0.52	0.0040352245933926	0.0421352521496111	0.14	0.67	0.82692224656568	1.34	1
203	AHPamp	Cdc37l1	cell division cycle 37-like 1	67072	1417740_at	0.53	0.00279894294234209	0.0338132389536753	0.38	0.23	0.481830100067587	4.3	1
204	AHPamp	Sumf1	sulfatase modifying factor 1	58911	1424604_s_at	0.53	0.00282528935371983	0.0338281311952055	0.52	0.08	0.286200966703879	2.61	1
205	AHPamp	Npc2	Niemann-Pick type C2	67963	1416901_at	0.53	0.00287862736267521	0.0340132548905571	0.6	0.04	0.226065603431334	3.48	1
206	AHPamp	Zfp385a	zinc finger protein 385A	29813	1418865_at	0.53	0.00287862736267521	0.0340132548905571	0.46	0.13	0.364918576981868	2.45	1
207	AHPamp	Limk1	LIM-domain containing, protein kinase	16885	1417627_a_at	0.53	0.00293283534273934	0.0343524278840861	0.64	0.03	0.204186353428089	0.32	1
208	AHPamp	Sptssa	serine palmitoyltransferase, small subunit A	104725	1448388_a_at	0.53	0.00324706219069255	0.0373828441954091	0.45	0.15	0.381322222327906	5.49	1
209	AHPamp	Tcta	T cell leukemia translocation altered gene	102791	1420124_s_at	0.53	0.00327702042843013	0.0375672044008118	-0.29	0.35	0.60565870877396	5.85	-1
210	AHPamp	Paics	phosphoribosylaminoimidazole carboxylase, phosphoribosylaminoribosylaminoimidazole, succinocarboxamide synthetase	67054	1436298_x_at	0.54	0.00229274150765713	0.0295533283331498	0.55	0.07	0.267939182491602	7.48	1
211	AHPamp	Slc9a3r2	solute carrier family 9 (sodium/hydrogen exchanger), member 3 regulator 2	65962	1439368_a_at	0.54	0.00259572457854166	0.0323744537712557	0.28	0.38	0.624677508164	3.06	1
212	AHPamp	Arxes2	adipocyte-related X-chromosome expressed sequence 2	76976	1428333_at	0.54	0.00262040577393561	0.0325316735252651	0.16	0.62	0.801392488176057	5.93	1
213	AHPamp	Gpx3	glutathione peroxidase 3	14778	1449106_at	0.55	0.00183138056298629	0.0269343765668441	0.55	0.07	0.26457733653403	3.57	1
214	AHPamp	Tmem229b	transmembrane protein 229B	268567	1454632_at	0.55	0.00184961383254126	0.0269343765668441	0.76	0.01	0.176410741974177	3.2	1
215	AHPamp	Ccdc136	coiled-coil domain containing 136	232664	1424699_at	0.55	0.0020012558467289	0.0279083854407402	0.03	0.94	0.975923857874357	3.98	1
216	AHPamp	Ankrd10	ankyrin repeat domain 10	102334	1416065_a_at	0.55	0.00206084616223752	0.0280399977831711	-0.21	0.51	0.728412443806792	4.51	-1
217	AHPamp	Ltbp3	latent transforming growth factor beta binding protein 3	16998	1438312_s_at	0.55	0.00208104939119741	0.0281725982908835	0.64	0.03	0.20990937753763	0.96	1
218	AHPamp	Acss2	acyl-CoA synthetase short-chain family member 2	60525	1422478_a_at	0.55	0.00214269549698134	0.0285763448953848	0.05	0.89	0.950089680565001	3.03	1
219	AHPamp	Commd9	COMM domain containing 9	76501	1454781_x_at	0.55	0.00214269549698134	0.0285763448953848	0.57	0.06	0.244249700074099	6.52	1
220	AHPamp	Rrbp1	ribosome binding protein 1	81910	1452767_at	0.56	0.0016081937190568	0.0247569935950801	0.33	0.3	0.55556160412697	1.73	1
221	AHPamp	Cptp	ceramide-1-phosphate transfer protein	79554	1448693_at	0.56	0.00164090484276211	0.0248348182382086	0.51	0.09	0.304540464759458	5.26	1
222	AHPamp	Idi1	isopentenyl-diphosphate delta isomerase	319554	1423804_a_at	0.57	0.00109736992553317	0.0190729972863635	-0.38	0.23	0.481830100067587	6.08	-1
223	AHPamp	Coprs	coordinator of PRMT5, differentiation stimulator	66423	1448971_at	0.57	0.00131105749672222	0.021462817684777	0.69	0.02	0.191760367102331	5.61	1
224	AHPamp	Fam210b	family with sequence similarity 210, member B	67017	1424694_at	0.57	0.00132468627976367	0.021462817684777	0.58	0.05	0.243789936566465	1.37	1
225	AHPamp	Nacc2	nucleus accumbens associated 2, BEN and BTB (POZ) domain containing	67991	1429582_at	0.57	0.00135231515900484	0.0215570238956156	0.65	0.03	0.19761342112235	2.38	1
226	AHPamp	Hadhb	hydroxyacyl-Coenzyme A dehydrogenase/3-ketoacyl-Coenzyme A thiolase/enoyl-Coenzyme A hydratase (trifunctional protein), beta subunit	231086	1437172_x_at	0.58	0.00087588203574532	0.017538229869999	0.68	0.02	0.193401760695105	6.36	1
227	AHPamp	Idnk	idnK gluconokinase homolog (E. coli)	75731	1424496_at	0.58	0.000885464482588034	0.017538229869999	0.84	0	0.123621211371908	5.15	1
228	AHPamp	Krtcap2	keratinocyte associated protein 2	66059	1417058_a_at	0.58	0.000885464482588034	0.017538229869999	-0.5	0.1	0.31534830196742	7.71	-1
229	AHPamp	Nudt1	nudix (nucleoside diphosphate linked moiety X)-type motif 1	17766	1449349_at	0.58	0.000904904956172922	0.017538229869999	0.28	0.38	0.624677508164	3.08	1
230	AHPamp	Rif1	Rap1 interacting factor 1 homolog (yeast)	51869	1429491_s_at	0.58	0.000904904956172922	0.017538229869999	0.42	0.18	0.418140811633561	3.17	1
231	AHPamp	Myh14	myosin, heavy polypeptide 14	71960	1428835_at	0.58	0.000924717848435171	0.0176680133594635	0.05	0.89	0.951358238734387	0.24	1
232	AHPamp	Spsb4	splA/ryanodine receptor domain and SOCS box containing 4	211949	1451418_a_at	0.58	0.000924717848435171	0.0176680133594635	0.66	0.02	0.193401760695105	0.61	1
233	AHPamp	Cyp51	cytochrome P450, family 51	13121	1450646_at	0.58	0.00100781564786987	0.01822184802256	0.34	0.29	0.545807298567981	4.44	1
234	AHPamp	Wdr6	WD repeat domain 6	83669	1455940_x_at	0.58	0.00100781564786987	0.01822184802256	0.21	0.51	0.728412443806792	4.4	1
235	AHPamp	Yif1a	Yip1 interacting factor homolog A (S. cerevisiae)	68090	1423939_a_at	0.58	0.00100781564786987	0.01822184802256	0.73	0.01	0.176410741974177	5.52	1
236	AHPamp	Cntnap4	contactin associated protein-like 4	170571	1419044_at	0.58	0.0010186484260312	0.0182949257315204	0.62	0.04	0.216573574883662	2.89	1
237	AHPamp	Dbndd1	dysbindin (dystrobrevin binding protein 1) domain containing 1	72185	1449307_at	0.59	0.000802432904550475	0.017156779721103	0.14	0.67	0.82692224656568	3.06	1
238	AHPamp	Timm8a1	translocase of inner mitochondrial membrane 8A1	30058	1416345_at	0.59	0.000838453675871085	0.0172427038381428	0.72	0.01	0.179724559499886	5.88	1
239	AHPamp	Casp9	caspase 9	12371	1437537_at	0.6	0.000559749582776247	0.0138345447339377	0.62	0.04	0.216573574883662	2.3	1
240	AHPamp	Rgs3	regulator of G-protein signaling 3	50780	1425296_a_at	0.6	0.000586042961837932	0.0139716791078884	-0.41	0.18	0.43056563021932	2.63	-1
241	AHPamp	Nudt13	nudix (nucleoside diphosphate linked moiety X)-type motif 13	67725	1422126_a_at	0.6	0.000634671113915658	0.0146137092383657	0.34	0.28	0.532539568134639	3.5	1
242	AHPamp	Prkra	protein kinase, interferon inducible double stranded RNA dependent activator	23992	1448923_at	0.6	0.000649199087039766	0.0148215452583486	0.48	0.12	0.336896123886241	4.77	1
243	AHPamp	Extl2	exostoses (multiple)-like 2	58193	1422538_at	0.61	0.00040777835437176	0.0109855488667752	0.67	0.02	0.194874230696376	7.48	1
244	AHPamp	Ermp1	endoplasmic reticulum metallopeptidase 1	226090	1433702_at	0.61	0.000412681403138571	0.0110075613866862	0.72	0.01	0.179724559499886	3.02	1
245	AHPamp	Pcbd1	pterin 4 alpha carbinolamine dehydratase/dimerization cofactor of hepatocyte nuclear factor 1 alpha (TCF1) 1	13180	1418713_at	0.61	0.000427702874060062	0.0110791494492097	0.46	0.13	0.364918576981868	2.85	1
246	AHPamp	Timm17b	translocase of inner mitochondrial membrane 17b	21855	1438656_x_at	0.61	0.000427702874060062	0.0110791494492097	0.64	0.03	0.204186353428089	5.02	1
247	AHPamp	Cacna2d2	calcium channel, voltage-dependent, alpha 2/delta subunit 2	56808	1450754_at	0.61	0.000486974164007497	0.0122608261480019	0.59	0.05	0.231714430711481	0.7	1
248	AHPamp	Sema4g	sema domain, immunoglobulin domain (Ig), transmembrane domain (TM) and short cytoplasmic domain, (semaphorin) 4G	26456	1449202_at	0.62	0.000308265830993279	0.00912602361204277	0.54	0.07	0.273166848581922	0.91	1
249	AHPamp	Nkain1	Na+/K+ transporting ATPase interacting 1	67149	1449553_at	0.62	0.000327859557151015	0.00949735104263262	-0.19	0.56	0.760887649028964	1.33	-1
250	AHPamp	Ogfod3	2-oxoglutarate and iron-dependent oxygenase domain containing 3	66179	1418331_at	0.62	0.000393375046732084	0.0107045694534973	0.64	0.03	0.20990937753763	3.77	1
251	AHPamp	Aktip	thymoma viral proto-oncogene 1 interacting protein	14339	1437767_s_at	0.63	0.000230791943946143	0.00767596909865321	0.3	0.34	0.5940196605461	7.1	1
252	AHPamp	Samd10	sterile alpha motif domain containing 10	229011	1435756_at	0.63	0.000262063715100886	0.00820929823816031	0.38	0.22	0.471505910062763	3.37	1
253	AHPamp	Nipal2	NIPA-like domain containing 2	223473	1424612_at	0.63	0.000286119800280301	0.00866074990960821	0.69	0.02	0.188857150385211	2	1
254	AHPamp	Slc1a4	solute carrier family 1 (glutamate/neutral amino acid transporter), member 4	55963	1456003_a_at	0.63	0.000297011101917319	0.00889053231739175	0.48	0.12	0.336896123886241	3.71	1
255	AHPamp	Dhcr7	7-dehydrocholesterol reductase	13360	1448619_at	0.64	0.000171028699901393	0.00665440191919567	-0.22	0.5	0.718204517531945	4.48	-1
256	AHPamp	Dner	delta/notch-like EGF-related receptor	227325	1456379_x_at	0.64	0.000171028699901393	0.00665440191919567	0.57	0.06	0.253436334973244	4.62	1
257	AHPamp	Rps6ka1	ribosomal protein S6 kinase polypeptide 1	20111	1416896_at	0.64	0.000180316013400625	0.00665440191919567	-0.14	0.66	0.82692224656568	0.99	-1
258	AHPamp	Arl4c	ADP-ribosylation factor-like 4C	320982	1436512_at	0.64	0.000187571080979771	0.0068286012453987	0.66	0.02	0.196781483112663	2.86	1
259	AHPamp	Pmvk	phosphomevalonate kinase	68603	1427893_a_at	0.64	0.000208193627950602	0.00728407316492106	0.52	0.08	0.286200966703879	7.23	1
260	AHPamp	Hbegf	heparin-binding EGF-like growth factor	15200	1418350_at	0.65	0.000139853695046726	0.00638586193993016	0.3	0.34	0.5940196605461	2.51	1
261	AHPamp	Scpep1	serine carboxypeptidase 1	74617	1455908_a_at	0.65	0.000139853695046726	0.00638586193993016	0.55	0.07	0.267939182491602	5.1	1
262	AHPamp	Pgd	phosphogluconate dehydrogenase	110208	1437380_x_at	0.65	0.000143695920413484	0.00643255823268208	0.31	0.32	0.577275727715572	4.17	1
263	AHPamp	Znrf2	zinc and ring finger 2	387524	1434016_at	0.65	0.000145651838230738	0.00643255823268208	0.31	0.33	0.586015651866506	1.31	1
264	AHPamp	Osbpl9	oxysterol binding protein-like 9	100273	1423383_a_at	0.65	0.000160015681507709	0.00665440191919567	0.65	0.03	0.19761342112235	4.89	1
265	AHPamp	Cds2	CDP-diacylglycerol synthase (phosphatidate cytidylyltransferase) 2	110911	1438957_x_at	0.66	9.08747043427583e-05	0.00532209681520415	0.26	0.42	0.656817339014523	5.3	1
266	AHPamp	Mtss1	metastasis suppressor 1	211401	1434036_at	0.66	0.000112247191430531	0.00581526795603559	0.36	0.26	0.511827686385736	2.35	1
267	AHPamp	Igdcc4	immunoglobulin superfamily, DCC subclass, member 4	56741	1416473_a_at	0.66	0.000115410141272351	0.00586631925637194	0.56	0.06	0.255427677818357	1.44	1
268	AHPamp	Kcnh2	potassium voltage-gated channel, subfamily H (eag-related), member 2	16511	1449544_a_at	0.66	0.000120302848369512	0.00589265224559027	0.43	0.17	0.410840965643237	0.44	1
269	AHPamp	Slc12a6	solute carrier family 12, member 6	107723	1436989_s_at	0.67	7.4276442822372e-05	0.0051723529264806	0.47	0.13	0.357723580227671	5.63	1
270	AHPamp	Pank1	pantothenate kinase 1	75735	1418715_at	0.67	8.70633469333047e-05	0.00532209681520415	0.28	0.38	0.624677508164	3.16	1
271	AHPamp	Gkap1	G kinase anchoring protein 1	56278	1417594_at	0.68	4.67676203846877e-05	0.00406425707472093	0.49	0.11	0.32675511312019	2.83	1
272	AHPamp	St8sia4	ST8 alpha-N-acetyl-neuraminide alpha-2,8-sialyltransferase 4	20452	1419186_a_at	0.69	4.19994157213669e-05	0.00404094378404866	0.76	0	0.176410741974177	1.78	1
273	AHPamp	Fhl1	four and a half LIM domains 1	14199	1417872_at	0.69	4.6057845277487e-05	0.00406425707472093	0.71	0.01	0.184229370917814	4.47	1
274	AHPamp	Ppp2r1b	protein phosphatase 2, regulatory subunit A, beta	73699	1428265_at	0.7	2.45246866929345e-05	0.00314616695003645	0.85	0	0.123621211371908	3.1	1
275	AHPamp	Tmtc4	transmembrane and tetratricopeptide repeat containing 4	70551	1428113_at	0.7	2.74533487498488e-05	0.00328531450309792	0.38	0.22	0.471505910062763	3	1
276	AHPamp	Tram1	translocating chain-associating membrane protein 1	72265	1423732_at	0.7	2.9267835216908e-05	0.00328531450309792	0.76	0.01	0.176410741974177	4.81	1
277	AHPamp	Bag2	BCL2-associated athanogene 2	213539	1423948_at	0.71	1.98382281466736e-05	0.00267220933135693	0.71	0.01	0.184229370917814	3.9	1
278	AHPamp	Socs5	suppressor of cytokine signaling 5	56468	1423349_at	0.72	1.1443740365998e-05	0.0017127464747777	0.62	0.04	0.216573574883662	5.03	1
279	AHPamp	Arxes1	adipocyte-related X-chromosome expressed sequence 1	76219	1451679_at	0.73	9.83254688420834e-06	0.00165555508162858	0.3	0.34	0.5940196605461	3.77	1
280	AHPamp	F2r	coagulation factor II (thrombin) receptor	14062	1437308_s_at	0.74	6.68005507576364e-06	0.00134880377738111	0.66	0.02	0.194874230696376	0.41	1
281	AHPamp	Rcan3	regulator of calcineurin 3	53902	1434027_at	0.74	5.21570873030206e-06	0.00134880377738111	0.56	0.06	0.255427677818357	1.8	1
282	AHPamp	Txnl1	thioredoxin-like 1	53382	1435235_at	0.74	7.26237098839994e-06	0.00134880377738111	0.41	0.18	0.43056563021932	5.53	1
283	AHPamp	Slc25a39	solute carrier family 25, member 39	68066	1456176_x_at	0.76	3.08463195781084e-06	0.00134880377738111	-0.08	0.82	0.908754533791372	3.82	-1
284	AHPamp	Arhgap12	Rho GTPase activating protein 12	75415	1451526_at	0.79	1.37691788592505e-06	0.00134880377738111	0.53	0.08	0.277506777178893	3.99	1
285	AHPamp	Capza1	capping protein (actin filament) muscle Z-line, alpha 1	12340	1439455_x_at	0.79	1.35778258082877e-06	0.00134880377738111	0.48	0.12	0.336896123886241	6.52	1
286	APamp	Igf1	insulin-like growth factor 1	16000	1437401_at	-0.73	7.22095794869371e-06	0.00474813292554895	-0.59	0.05	0.224692781295982	2.88	1
287	APamp	Osbpl9	oxysterol binding protein-like 9	100273	1423383_a_at	-0.72	7.91220005747517e-06	0.00474813292554895	-0.62	0.03	0.21560888189977	4.89	1
288	APamp	Tspan4	tetraspanin 4	64540	1448276_at	-0.72	1.05749062929821e-05	0.00474813292554895	-0.76	0.01	0.168146579703386	1.82	1
289	APamp	Ddah2	dimethylarginine dimethylaminohydrolase 2	51793	1416457_at	-0.7	2.14530692687222e-05	0.00577945686099377	-0.25	0.44	0.675282787259604	0.66	1
290	APamp	Spsb4	splA/ryanodine receptor domain and SOCS box containing 4	211949	1451418_a_at	-0.68	3.98576540677903e-05	0.00825973231220208	-0.61	0.03	0.21560888189977	0.61	1
291	APamp	Kat2b	K(lysine) acetyltransferase 2B	18519	1434037_s_at	-0.67	5.70489439872466e-05	0.0109778467929744	-0.7	0.01	0.177832243774648	1.67	1
292	APamp	Ppp4r1	protein phosphatase 4, regulatory subunit 1	70351	1424294_at	-0.66	7.65277125249965e-05	0.0128853535963963	-0.06	0.87	0.94318376721357	5.25	1
293	APamp	Mtss1	metastasis suppressor 1	211401	1434036_at	-0.66	9.30277670337986e-05	0.0142860259168562	-0.41	0.18	0.430953527183482	2.35	1
294	APamp	Sema4g	sema domain, immunoglobulin domain (Ig), transmembrane domain (TM) and short cytoplasmic domain, (semaphorin) 4G	26456	1449202_at	-0.65	0.000118448053557084	0.0145045025583083	-0.49	0.11	0.325632243315653	0.91	1
295	APamp	Arxes1	adipocyte-related X-chromosome expressed sequence 1	76219	1451679_at	-0.64	0.000173352883721295	0.0152959223031675	-0.3	0.34	0.591251259997616	3.77	1
296	APamp	Slc32a1	solute carrier family 32 (GABA vesicular transporter), member 1	22348	1422756_at	-0.64	0.000140959989792756	0.0152959223031675	-0.59	0.04	0.221618770022183	1.22	1
297	APamp	Slc8a1	solute carrier family 8 (sodium/calcium exchanger), member 1	20541	1440201_at	-0.64	0.0001712789661624	0.0152959223031675	0.24	0.46	0.684729071204935	5.11	-1
298	APamp	Slc6a1	solute carrier family 6 (neurotransmitter transporter, GABA), member 1	232333	1452142_at	-0.63	0.000212186219669713	0.0156320010459242	-0.67	0.02	0.191356645304745	4.41	1
299	APamp	Uhrf1bp1	UHRF1 (ICBP90) binding protein 1	224648	1439482_at	-0.63	0.000212186219669713	0.0156320010459242	-0.36	0.25	0.505974489885526	1.74	1
300	APamp	Slc9a3r2	solute carrier family 9 (sodium/hydrogen exchanger), member 3 regulator 2	65962	1439368_a_at	-0.63	0.00023029512534448	0.015908078658411	-0.2	0.54	0.75115850533251	3.06	1
301	APamp	Shd	src homology 2 domain-containing transforming protein D	20420	1417486_at	-0.62	0.000244054694663764	0.0164370836856045	-0.33	0.3	0.552773839805186	3.56	1
302	APamp	Ogfod3	2-oxoglutarate and iron-dependent oxygenase domain containing 3	66179	1418331_at	-0.61	0.00035457626449066	0.0191045691307567	-0.77	0.01	0.168146579703386	3.77	1
303	APamp	Pgd	phosphogluconate dehydrogenase	110208	1437380_x_at	-0.61	0.000328007010700188	0.0191045691307567	-0.04	0.9	0.954539634326984	4.17	1
304	APamp	Zfp385a	zinc finger protein 385A	29813	1418865_at	-0.61	0.000335412568766551	0.0191045691307567	-0.53	0.08	0.281688386150082	2.45	1
305	APamp	Ltbp3	latent transforming growth factor beta binding protein 3	16998	1438312_s_at	-0.6	0.000408998739974669	0.0204044926942918	-0.46	0.13	0.360371304994555	0.96	1
306	APamp	Dner	delta/notch-like EGF-related receptor	227325	1456379_x_at	-0.6	0.00044125129987592	0.0211836903162375	-0.73	0.01	0.171737609736451	4.62	1
307	APamp	Olfm3	olfactomedin 3	229759	1425898_x_at	-0.6	0.000491212428029785	0.0211836903162375	-0.22	0.48	0.70401712601584	5.91	1
308	APamp	Lnx1	ligand of numb-protein X 1	16924	1455825_s_at	-0.59	0.000534703393282907	0.0211836903162375	-0.69	0.02	0.182171941522018	4.42	1
309	APamp	Rps6ka1	ribosomal protein S6 kinase polypeptide 1	20111	1416896_at	-0.59	0.000534703393282907	0.0211836903162375	0.23	0.46	0.692918831826276	0.99	-1
310	APamp	Tmem229b	transmembrane protein 229B	268567	1454632_at	-0.59	0.000534703393282907	0.0211836903162375	-0.6	0.04	0.22067238824013	3.2	1
311	APamp	Aldh18a1	aldehyde dehydrogenase 18 family, member A1	56454	1437325_x_at	-0.59	0.000546092076434193	0.0213213341146915	-0.76	0.01	0.168146579703386	4.03	1
312	APamp	Hbegf	heparin-binding EGF-like growth factor	15200	1418350_at	-0.59	0.000575503282731498	0.0215334144955369	-0.51	0.09	0.299283292741415	2.51	1
313	APamp	Ppib	peptidylprolyl isomerase B	19035	1437649_x_at	-0.59	0.000575503282731498	0.0215334144955369	0.01	0.97	0.989724928639018	8.3	-1
314	APamp	Plagl1	pleiomorphic adenoma gene-like 1	22634	1426208_x_at	-0.59	0.000606299841526486	0.0217782903076314	-0.14	0.67	0.823772066578763	2.2	1
315	APamp	Pank1	pantothenate kinase 1	75735	1418715_at	-0.59	0.000619018739958067	0.0218273334138016	-0.36	0.26	0.516205683703188	3.16	1
316	APamp	Ccdc50	coiled-coil domain containing 50	67501	1433995_s_at	-0.58	0.000752059407640364	0.0247079029778432	-0.46	0.13	0.360371304994555	4.67	1
317	APamp	Anks1	ankyrin repeat and SAM domain containing 1	224650	1452204_at	-0.58	0.000767427260401575	0.0249090245725523	-0.65	0.03	0.198196351568139	1.3	1
318	APamp	Socs5	suppressor of cytokine signaling 5	56468	1423349_at	-0.57	0.000927755297765191	0.0294043855550521	-0.72	0.01	0.174514588488761	5.03	1
319	APamp	Snrk	SNF related kinase	20623	1425678_a_at	-0.57	0.000974546522535372	0.030128386049583	-0.29	0.35	0.601298600268388	4.19	1
320	APamp	Pag1	phosphoprotein associated with glycosphingolipid microdomains 1	94212	1436570_at	-0.57	0.00101345701112178	0.0303554572366975	-0.21	0.51	0.729210266855869	1.34	1
321	APamp	Rfx5	regulatory factor X, 5 (influences HLA class II expression)	53970	1423103_at	-0.57	0.00104352730576988	0.0303554572366975	-0.4	0.2	0.451188680130556	1.83	1
322	APamp	Slc22a5	solute carrier family 22 (organic cation transporter), member 5	20520	1450395_at	-0.57	0.00105372307801289	0.0303554572366975	-0.18	0.57	0.768985852793693	1.9	1
323	APamp	Hnrnpa2b1	heterogeneous nuclear ribonucleoprotein A2/B1	53379	1433830_at	-0.56	0.00112757132070397	0.0303554572366975	-0.34	0.29	0.545807298567981	9.33	1
324	APamp	Slc7a6	solute carrier family 7 (cationic amino acid transporter, y+ system), member 6	330836	1433467_at	-0.56	0.00118305922016574	0.0306457840300625	-0.24	0.44	0.675282787259604	3.16	1
325	APamp	Ermp1	endoplasmic reticulum metallopeptidase 1	226090	1433702_at	-0.56	0.00122915685255793	0.0312391373659534	-0.78	0	0.161687301554846	3.02	1
326	APamp	Fhl1	four and a half LIM domains 1	14199	1417872_at	-0.56	0.00122915685255793	0.0312391373659534	-0.77	0.01	0.168146579703386	4.47	1
327	APamp	Gad1	glutamate decarboxylase 1	14415	1416561_at	-0.56	0.00126475469869052	0.0315486033173356	-0.66	0.02	0.198034868355419	4.83	1
328	APamp	Bcl2l11	BCL2-like 11 (apoptosis facilitator)	12125	1456005_a_at	-0.56	0.00137702039862258	0.0322581995990367	-0.73	0.01	0.171737609736451	0.78	1
329	APamp	Glce	glucuronyl C5-epimerase	93683	1428374_at	-0.56	0.00136413054527282	0.0322581995990367	0.1	0.77	0.888355135160982	4.16	-1
330	APamp	Rgl2	ral guanine nucleotide dissociation stimulator-like 2	19732	1450688_at	-0.56	0.00131362052573734	0.0322581995990367	-0.1	0.75	0.876194390283576	2.7	1
331	APamp	Atp1b2	ATPase, Na+/K+ transporting, beta 2 polypeptide	11932	1435148_at	-0.55	0.00152599748056947	0.0345465311987744	-0.01	0.99	0.996224606006226	5.27	1
332	APamp	F2r	coagulation factor II (thrombin) receptor	14062	1437308_s_at	-0.55	0.00155454659139374	0.0348995709767895	-0.74	0.01	0.168146579703386	0.41	1
333	APamp	Sh3yl1	Sh3 domain YSC-like 1	24057	1449579_at	-0.55	0.00158356130152255	0.0349681487401782	-0.44	0.15	0.390128234551873	4.09	1
334	APamp	Bach1	BTB and CNC homology 1	12013	1440831_at	-0.55	0.0016581772560385	0.036025238127159	-0.7	0.01	0.174514588488761	1.12	1
335	APamp	Slc12a6	solute carrier family 12, member 6	107723	1436989_s_at	-0.55	0.00178395466269049	0.0378423138684109	-0.49	0.11	0.325632243315653	5.63	1
336	APamp	Sbk1	SH3-binding kinase 1	104175	1423978_at	-0.54	0.00204236885958706	0.0410607590128921	-0.86	0	0.103215965833577	2.61	1
337	APamp	Wdr6	WD repeat domain 6	83669	1455940_x_at	-0.54	0.00204236885958706	0.0410607590128921	-0.15	0.65	0.815177788240173	4.4	1
338	APamp	Rrbp1	ribosome binding protein 1	81910	1452767_at	-0.53	0.00229212530182459	0.0434858138247567	-0.27	0.4	0.639116215680385	1.73	1
339	APamp	Ckap4	cytoskeleton-associated protein 4	216197	1426755_at	-0.53	0.00231239362558395	0.0435635554358263	-0.52	0.08	0.287715257533	3.05	1
340	APamp	Fjx1	four jointed box 1 (Drosophila)	14221	1450728_at	-0.53	0.0023741375108093	0.0438077154391797	0.14	0.67	0.823772066578763	2.11	-1
341	APamp	Cacng2	calcium channel, voltage-dependent, gamma subunit 2	12300	1420596_at	-0.53	0.00254585226513582	0.0441684939639704	-0.31	0.33	0.582830784193319	2.61	1
342	APamp	Frmd5	FERM domain containing 5	228564	1436243_at	-0.53	0.00259043134606805	0.0441684939639704	-0.76	0.01	0.168146579703386	3.07	1
343	APamp	Igdcc4	immunoglobulin superfamily, DCC subclass, member 4	56741	1416473_a_at	-0.53	0.00256805771051012	0.0441684939639704	-0.48	0.12	0.3415647027864	1.44	1
344	APamp	Pltp	phospholipid transfer protein	18830	1456424_s_at	-0.53	0.00256805771051012	0.0441684939639704	-0.22	0.48	0.70401712601584	0.5	1
345	APamp	Samd10	sterile alpha motif domain containing 10	229011	1435756_at	-0.53	0.00248023450266893	0.0441684939639704	-0.28	0.38	0.618383528232877	3.37	1
346	APamp	Sst	somatostatin	20604	1417954_at	-0.53	0.00254585226513582	0.0441684939639704	-0.54	0.07	0.27785640821423	6.02	1
347	APamp	Ttll1	tubulin tyrosine ligase-like 1	319953	1436833_x_at	-0.53	0.00254585226513582	0.0441684939639704	0.13	0.68	0.834259336346509	7.02	-1
348	APamp	Txnl1	thioredoxin-like 1	53382	1435235_at	-0.53	0.00245869127635786	0.0441684939639704	-0.57	0.06	0.247294905208141	5.53	1
349	APamp	Ptprm	protein tyrosine phosphatase, receptor type, M	19274	1422541_at	-0.53	0.00265857206493421	0.0447637071433298	-0.7	0.01	0.177832243774648	2.85	1
350	APamp	Rasgrp2	RAS, guanyl releasing protein 2	19395	1438933_x_at	-0.53	0.00268162915836499	0.0448714841778589	-0.55	0.07	0.264172784031684	1.12	1
351	APamp	Rcan2	regulator of calcineurin 2	53901	1421425_a_at	-0.52	0.00279953999044975	0.0459875654528758	-0.43	0.17	0.409305111566066	7.81	1
352	APamp	Ammecr1l	AMME chromosomal region gene 1-like	225339	1437521_s_at	-0.52	0.00287242652118946	0.0460614110005024	0.05	0.89	0.950482604336947	3.88	-1
353	APamp	Elavl2	ELAV (embryonic lethal, abnormal vision, Drosophila)-like 2 (Hu antigen B)	15569	1421882_a_at	-0.52	0.00287242652118946	0.0460614110005024	-0.5	0.1	0.30925461497288	5.85	1
354	APamp	Cdh11	cadherin 11	12552	1450757_at	0.52	0.00287242652118946	0.0460614110005024	0.66	0.02	0.194775675053335	4.79	1
355	APamp	Ppp2r5a	protein phosphatase 2, regulatory subunit B', alpha	226849	1423911_at	0.52	0.00287242652118946	0.0460614110005024	0.66	0.02	0.194775675053335	3.64	1
356	APamp	Mast3	microtubule associated serine/threonine kinase 3	546071	1435666_at	0.52	0.00289708540642311	0.046181941330792	0.53	0.08	0.281688386150082	3.54	1
357	APamp	Arpp21	cyclic AMP-regulated phosphoprotein, 21	74100	1424248_at	0.52	0.00294695503083177	0.0464274669769636	0.68	0.02	0.187744430208413	7.81	1
358	APamp	Kcnb1	potassium voltage gated channel, Shab-related subfamily, member 1	16500	1423180_at	0.52	0.00294695503083177	0.0464274669769636	0.66	0.02	0.198034868355419	4.85	1
359	APamp	Add2	adducin 2 (beta)	11519	1421975_a_at	0.52	0.00304893376700645	0.0474787720711872	0.6	0.04	0.22067238824013	4.94	1
360	APamp	Hnrnpc	heterogeneous nuclear ribonucleoprotein C	15381	1418693_at	0.52	0.00304893376700645	0.0474787720711872	-0.24	0.44	0.675282787259604	8.19	-1
361	APamp	Cdh8	cadherin 8	12564	1422052_at	0.53	0.00229212530182459	0.0434858138247567	0.23	0.47	0.694177636903892	5.14	1
362	APamp	Crym	crystallin, mu	12971	1416776_at	0.53	0.00227201179567278	0.0434858138247567	0.42	0.18	0.422383937950876	3.74	1
363	APamp	Chp1	calcineurin-like EF hand protein 1	56398	1420810_at	0.53	0.00237413751080929	0.0438077154391797	0.71	0.01	0.177581919389852	7.64	1
364	APamp	Rnf112	ring finger protein 112	22671	1456108_x_at	0.53	0.00235339872424111	0.0438077154391797	0.67	0.02	0.191356645304745	4.27	1
365	APamp	Baiap2	brain-specific angiogenesis inhibitor 1-associated protein 2	108100	1435128_at	0.53	0.00239503513835657	0.0438926847804938	0.78	0	0.168146579703386	6.57	1
366	APamp	Camkk1	calcium/calmodulin-dependent protein kinase kinase 1, alpha	55984	1418954_at	0.53	0.00241609262529976	0.0439794157605239	0.71	0.01	0.177581919389852	3.88	1
367	APamp	BC005624	cDNA sequence BC005624	227707	1423789_at	0.53	0.00252381395061856	0.0441684939639704	0.74	0.01	0.168146579703386	7.97	1
368	APamp	Ngef	neuronal guanine nucleotide exchange factor	53972	1448978_at	0.53	0.00259043134606804	0.0441684939639704	0.66	0.02	0.198034868355419	5.05	1
369	APamp	Lin7b	lin-7 homolog B (C. elegans)	22342	1449172_a_at	0.53	0.00263568745096754	0.0446574968107331	0.91	0	0	7.05	1
370	APamp	Ctnnb1	catenin (cadherin associated protein), beta 1	12387	1450008_a_at	0.53	0.00270485981664918	0.0449808169509438	0.52	0.08	0.287715257533	6.34	1
371	APamp	H2afj	H2A histone family, member J	232440	1424771_at	0.53	0.00272826513043406	0.0450916948551494	-0.05	0.89	0.950482604336947	2.63	-1
372	APamp	Fkbp5	FK506 binding protein 5	14229	1416125_at	0.54	0.00181667027131946	0.0382352321166768	0.31	0.32	0.572488368536176	2.31	1
373	APamp	Atp1a1	ATPase, Na+/K+ transporting, alpha 1 polypeptide	11928	1451071_a_at	0.54	0.00190075955292441	0.0396949320587469	0.62	0.04	0.21560888189977	4.8	1
374	APamp	Zfand3	zinc finger, AN1-type domain 3	21769	1426998_at	0.54	0.00193533391285772	0.0401060735479901	0.6	0.04	0.22067238824013	2.55	1
375	APamp	Hpca	hippocalcin	15444	1450930_at	0.54	0.0020241793808163	0.0410607590128921	0.62	0.03	0.21560888189977	8.44	1
376	APamp	Mal2	mal, T cell differentiation protein 2	105853	1427042_at	0.54	0.0020241793808163	0.0410607590128921	0.39	0.21	0.461290631843261	6.77	1
377	APamp	Cbr3	carbonyl reductase 3	109857	1427912_at	0.54	0.00209779476295231	0.0418626599362483	-0.39	0.21	0.465470919424572	0.52	-1
378	APamp	Tpm1	tropomyosin 1, alpha	22003	1423049_a_at	0.54	0.00215452664806427	0.0426786381609202	0.1	0.77	0.888355135160982	6.78	1
379	APamp	Crip2	cysteine rich protein 2	68337	1417311_at	0.54	0.00221259027423066	0.0428828647394057	0.8	0	0.143809240695733	7.4	1
380	APamp	Tesc	tescalcin	57816	1418744_s_at	0.54	0.00219308615465585	0.0428828647394057	0.4	0.2	0.451188680130556	1.42	1
381	APamp	Ykt6	YKT6 homolog (S. Cerevisiae)	56418	1460191_at	0.54	0.00221259027423066	0.0428828647394057	0.49	0.11	0.325632243315653	4.79	1
382	APamp	Rab15	RAB15, member RAS oncogene family	104886	1417829_a_at	0.55	0.00144308076000224	0.0332278595508209	0.6	0.04	0.22067238824013	5.48	1
383	APamp	Dmtn	dematin actin binding protein	13829	1460223_a_at	0.55	0.0014979076364305	0.0341979929876591	0.65	0.03	0.198196351568139	6.45	1
384	APamp	Lmo4	LIM domain only 4	16911	1420981_a_at	0.55	0.00156899534806491	0.0349328385759244	0.36	0.25	0.505974489885526	5.49	1
385	APamp	Lrrc57	leucine rich repeat containing 57	66606	1428312_at	0.55	0.00159824525413715	0.03500546922476	0.57	0.06	0.241380995543027	6.64	1
386	APamp	Spg20	spastic paraplegia 20, spartin (Troyer syndrome) homolog (human)	229285	1451520_at	0.55	0.00168887243452168	0.0363985787088112	-0.06	0.85	0.93537111218966	2.64	-1
387	APamp	Pcsk2	proprotein convertase subtilisin/kexin type 2	18549	1448312_at	0.55	0.00176779053749016	0.0377970453015753	0.76	0.01	0.168146579703386	6.62	1
388	APamp	Cbr4	carbonyl reductase 4	234309	1451398_at	0.56	0.00112757132070397	0.0303554572366975	-0.38	0.23	0.482618692702722	4.71	-1
389	APamp	Ets2	E26 avian leukemia oncogene 2, 3' domain	23872	1416268_at	0.56	0.00112757132070397	0.0303554572366975	0.46	0.13	0.360371304994555	3.04	1
390	APamp	Msrb2	methionine sulfoxide reductase B2	76467	1424433_at	0.56	0.0011605835543355	0.0303554572366975	-0.22	0.5	0.715425395573558	5.78	-1
391	APamp	Pfkl	phosphofructokinase, liver, B-type	18641	1439148_a_at	0.56	0.00113848278543865	0.0303554572366975	0.63	0.03	0.213196918843366	5.98	1
392	APamp	Psmd7	proteasome (prosome, macropain) 26S subunit, non-ATPase, 7	17463	1451056_at	0.56	0.0011605835543355	0.0303554572366975	0.18	0.57	0.768985852793693	7.59	1
393	APamp	2010204K13Rik	RIKEN cDNA 2010204K13 gene	68355	1421498_a_at	0.56	0.00124092406351165	0.0312434525897232	-0.34	0.29	0.545807298567981	5.31	-1
394	APamp	Map2k4	mitogen-activated protein kinase kinase 4	26398	1426233_at	0.56	0.00137702039862258	0.0322581995990367	0.29	0.37	0.611388112418523	6.08	1
395	APamp	Mapkap1	mitogen-activated protein kinase associated protein 1	227743	1427212_at	0.56	0.00137702039862258	0.0322581995990367	0.24	0.46	0.684729071204935	2.94	1
396	APamp	Rasgrf1	RAS protein-specific guanine nucleotide-releasing factor 1	19417	1422600_at	0.56	0.00133866712047865	0.0322581995990367	-0.29	0.37	0.611388112418523	7.29	-1
397	APamp	Tpd52l1	tumor protein D52-like 1	21987	1418412_at	0.56	0.00135134636420259	0.0322581995990367	0.74	0.01	0.168146579703386	4.73	1
398	APamp	Pde1a	phosphodiesterase 1A, calmodulin-dependent	18573	1449298_a_at	0.56	0.0014031200824027	0.0325862543275248	0.59	0.05	0.227387284732502	7.36	1
399	APamp	Etv1	ets variant 1	14009	1450684_at	0.57	0.000984149210231366	0.030128386049583	-0.28	0.38	0.618383528232877	4.54	-1
400	APamp	Limd2	LIM domain containing 2	67803	1456377_x_at	0.57	0.000965026113689343	0.030128386049583	0.43	0.16	0.400220443140623	1.7	1
401	APamp	Abi1	abl-interactor 1	11308	1423177_a_at	0.57	0.00107437690843345	0.0303554572366975	0.56	0.06	0.255427677818357	6.49	1
402	APamp	Atf6	activating transcription factor 6	226641	1435444_at	0.57	0.00104352730576988	0.0303554572366975	0.59	0.05	0.224692781295982	3.84	1
403	APamp	Dnaja4	DnaJ (Hsp40) homolog, subfamily A, member 4	58233	1434196_at	0.57	0.00110602293075828	0.0303554572366975	0.32	0.31	0.562995740073172	4.26	1
404	APamp	Nell2	NEL-like 2	54003	1423560_at	0.57	0.00110602293075828	0.0303554572366975	0.73	0.01	0.171737609736451	7	1
405	APamp	Rab40b	Rab40B, member RAS oncogene family	217371	1436566_at	0.57	0.00109538469695353	0.0303554572366975	0.45	0.14	0.370387597765067	3.81	1
406	APamp	Crk	v-crk sarcoma virus CT10 oncogene homolog (avian)	12928	1416201_at	0.58	0.000707565919248792	0.0238272823307031	0.39	0.21	0.461290631843261	5.27	1
407	APamp	Cpeb1	cytoplasmic polyadenylation element binding protein 1	12877	1417960_at	0.58	0.000744477388550264	0.0247079029778432	0.41	0.19	0.441204410752739	4.62	1
408	APamp	Rock2	Rho-associated coiled-coil containing protein kinase 2	19878	1423592_at	0.58	0.000790996374992306	0.0253683837408247	-0.37	0.24	0.495437151946134	5.95	-1
409	APamp	Lgi1	leucine-rich repeat LGI family, member 1	56839	1423183_at	0.59	0.00055769379599189	0.0214632440914593	0.34	0.29	0.545807298567981	7.12	1
410	APamp	Epha4	Eph receptor A4	13838	1421929_at	0.59	0.000600027062369817	0.0217782903076314	0.38	0.23	0.482618692702722	5.43	1
411	APamp	Lamp5	lysosomal-associated membrane protein family, member 5	76161	1423853_at	0.59	0.000593811462466788	0.0217782903076314	0.27	0.4	0.639116215680385	6.92	1
412	APamp	Camk2b	calcium/calmodulin-dependent protein kinase II, beta	12323	1448676_at	0.59	0.000625465767658472	0.0218273334138016	0.6	0.04	0.22067238824013	6.5	1
413	APamp	Itm2c	integral membrane protein 2C	64294	1415961_at	0.59	0.000631971791490916	0.0218273334138016	0.6	0.04	0.22067238824013	6.41	1
414	APamp	Dnaja2	DnaJ (Hsp40) homolog, subfamily A, member 2	56445	1417183_at	0.59	0.000658595122873113	0.0224589273546856	-0.7	0.01	0.177832243774648	6.98	-1
415	APamp	Atg101	autophagy related 101	68118	1424212_at	0.6	0.000427164100209664	0.0209232742902697	0.58	0.05	0.234072140134872	6.62	1
416	APamp	Bhlhe40	basic helix-loop-helix family, member e40	20893	1418025_at	0.6	0.000450868811495357	0.0211836903162375	0.24	0.46	0.684729071204935	5.71	1
417	APamp	Epn2	epsin 2	13855	1427225_at	0.6	0.000523524384052707	0.0211836903162375	0.22	0.5	0.715425395573558	4.24	1
418	APamp	Gmpr	guanosine monophosphate reductase	66355	1448530_at	0.6	0.000486001508324859	0.0211836903162375	-0.29	0.37	0.611388112418523	5.71	-1
419	APamp	Kif21a	kinesin family member 21A	16564	1450738_at	0.6	0.000507141760817661	0.0211836903162375	-0.03	0.94	0.971250639081663	5.9	-1
420	APamp	Lztr1	leucine-zipper-like transcriptional regulator, 1	66863	1450927_at	0.6	0.000512551729960868	0.0211836903162375	0.74	0.01	0.168146579703386	5.66	1
421	APamp	Nefm	neurofilament, medium polypeptide	18040	1422520_at	0.6	0.000475725582826517	0.0211836903162375	0.34	0.29	0.545807298567981	5.04	1
422	APamp	Rrp1	ribosomal RNA processing 1 homolog (S. cerevisiae)	18114	1415957_a_at	0.6	0.000496472511271162	0.0211836903162375	0.03	0.92	0.962381275858001	7.87	1
423	APamp	Wasl	Wiskott-Aldrich syndrome-like (human)	73178	1426777_a_at	0.6	0.000475725582826517	0.0211836903162375	0.43	0.16	0.400220443140623	5.38	1
424	APamp	Arf1	ADP-ribosylation factor 1	11840	1420920_a_at	0.61	0.000342965393815192	0.0191045691307567	0.71	0.01	0.174514588488761	9.52	1
425	APamp	Ppp3r1	protein phosphatase 3, regulatory subunit B, alpha isoform (calcineurin B, type I)	19058	1433591_at	0.61	0.000328007010700189	0.0191045691307567	0.72	0.01	0.174514588488761	7.4	1
426	APamp	Sqstm1	sequestosome 1	18412	1450957_a_at	0.61	0.000328007010700189	0.0191045691307567	-0.19	0.56	0.760887649028964	7.21	-1
427	APamp	Tmod2	tropomodulin 2	50876	1431326_a_at	0.61	0.00035457626449066	0.0191045691307567	0.64	0.03	0.199686378696892	5.8	1
428	APamp	Usp47	ubiquitin specific peptidase 47	74996	1426977_at	0.61	0.000370596615485203	0.0195762212179831	0.33	0.3	0.552773839805186	4.36	1
429	APamp	Rab3c	RAB3C, member RAS oncogene family	67295	1449494_at	0.61	0.000378843759093412	0.019627020903801	-0.53	0.08	0.281688386150082	6.46	-1
430	APamp	Ywhaz	tyrosine 3-monooxygenase/tryptophan 5-monooxygenase activation protein, zeta polypeptide	22631	1448218_s_at	0.61	0.000391518197479374	0.0199009438492346	0.43	0.17	0.409305111566066	11	1
431	APamp	Rgs4	regulator of G-protein signaling 4	19736	1416286_at	0.62	0.000261522779901022	0.0171839602208135	0.31	0.33	0.582830784193319	9.22	1
432	APamp	Rasl10a	RAS-like, family 10, member A	75668	1427975_at	0.62	0.000273773960562347	0.0175606440417849	0.5	0.1	0.30925461497288	1.95	1
433	APamp	Ptk2b	PTK2 protein tyrosine kinase 2 beta	19229	1434653_at	0.63	0.000188504868915506	0.0152959223031675	0.69	0.02	0.182171941522018	5.43	1
434	APamp	Snca	synuclein, alpha	20617	1418493_a_at	0.63	0.000188504868915506	0.0152959223031675	0.52	0.09	0.292457669397404	9.89	1
435	APamp	Synrg	synergin, gamma	217030	1457695_at	0.63	0.00019304430523671	0.0152959223031675	0.65	0.03	0.198196351568139	3.53	1
436	APamp	Map2k1	mitogen-activated protein kinase kinase 1	26395	1416351_at	0.63	0.000214693407089531	0.0156320010459242	0.55	0.07	0.264172784031684	6.06	1
437	APamp	Skap2	src family associated phosphoprotein 2	54353	1418895_at	0.63	0.00023029512534448	0.015908078658411	0.49	0.11	0.325632243315653	2.18	1
438	APamp	Mat2b	methionine adenosyltransferase II, beta	108645	1448196_at	0.64	0.000165188662794016	0.0152959223031675	0.69	0.02	0.185926591597195	8.66	1
439	APamp	Meis2	Meis homeobox 2	17536	1417129_a_at	0.64	0.000153581652032045	0.0152959223031675	0.31	0.32	0.572488368536176	2.25	1
440	APamp	Nefl	neurofilament, light polypeptide	18039	1426255_at	0.64	0.000146251731777897	0.0152959223031675	0.45	0.15	0.379050193197849	6.69	1
441	APamp	Rap2b	RAP2B, member of RAS oncogene family	74012	1439548_at	0.64	0.000165188662794016	0.0152959223031675	0.64	0.03	0.206032423335088	4.9	1
442	APamp	Syt5	synaptotagmin V	53420	1422531_at	0.64	0.0001712789661624	0.0152959223031675	0.69	0.02	0.185926591597195	7.36	1
443	APamp	Mmp17	matrix metallopeptidase 17	23948	1448598_at	0.65	9.54522889767673e-05	0.0142860259168562	0.43	0.16	0.400220443140623	4.05	1
444	APamp	Cap2	CAP, adenylate cyclase-associated protein, 2 (yeast)	67252	1450910_at	0.65	0.000114062954252556	0.0145045025583083	0.34	0.29	0.545807298567981	6.75	1
445	APamp	Slc7a4	solute carrier family 7 (cationic amino acid transporter, y+ system), member 4	224022	1426069_s_at	0.65	0.000103067802488517	0.0145045025583083	0.78	0	0.168146579703386	6.42	1
446	APamp	Zzz3	zinc finger, ZZ domain containing 3	108946	1434332_at	0.65	0.000111220467136632	0.0145045025583083	0.17	0.6	0.786271119934857	3.32	1
447	APamp	Arpp19	cAMP-regulated phosphoprotein 19	59046	1422609_at	0.67	6.52695919409793e-05	0.0117224187125999	0.61	0.04	0.218422558607723	8.4	1
448	APamp	Ramp1	receptor (calcitonin) activity modifying protein 1	51801	1417481_at	0.69	2.79103442369913e-05	0.00683549703404132	0.38	0.23	0.482618692702722	4.91	1
449	APamp	Mras	muscle and microspikes RAS	17532	1449590_a_at	0.69	3.22283235172753e-05	0.00723525862962831	0.29	0.35	0.601298600268388	5.18	1
450	APamp	Chn1	chimerin 1	108699	1420545_a_at	0.7	1.74231801801766e-05	0.00537357816325251	0.68	0.02	0.187744430208413	9.92	1
451	APamp	Dhx40	DEAH (Asp-Glu-Ala-His) box polypeptide 40	67487	1428267_at	0.7	1.79518201444961e-05	0.00537357816325251	0.03	0.94	0.971250639081663	3.14	1
452	APamp	Arpc1a	actin related protein 2/3 complex, subunit 1A	56443	1416079_a_at	0.71	1.54520084182e-05	0.00537357816325251	0.8	0	0.143809240695733	8.7	1
453	APamp	Hebp1	heme binding protein 1	15199	1418172_at	0.72	9.94866855606039e-06	0.00474813292554895	0.74	0.01	0.168146579703386	1.87	1
454	APamp	Mapk1	mitogen-activated protein kinase 1	26413	1426585_s_at	0.73	7.44419848236194e-06	0.00474813292554895	0.48	0.12	0.3415647027864	6.47	1
455	APhw	Kcna1	potassium voltage-gated channel, shaker-related subfamily, member 1	16485	1417416_at	-0.7	8.69837596389948e-06	0.00963288326801758	-0.52	0.09	0.270437327231011	5.14	1
456	APhw	Plp2	proteolipid protein 2	18824	1453572_a_at	0.66	3.71830426579231e-05	0.0250427792301112	0.47	0.13	0.329547944297476	4.64	1
457	APhw	Rhoc	ras homolog gene family, member C	11853	1435394_s_at	0.69	1.07270415011332e-05	0.00963288326801758	-0.41	0.19	0.407995685655044	0.99	-1
458	APhw	Trpv2	transient receptor potential cation channel, subfamily V, member 2	22368	1416935_at	0.72	3.4344507267501e-06	0.00925241025786478	0.3	0.34	0.585405004954792	4.26	1
459	Cm	Slc25a39	solute carrier family 25, member 39	68066	1456176_x_at	-0.79	7.59239065645012e-06	0.00571191403575115	0.27	0.39	0.602414792426259	3.82	-1
460	Cm	Tmtc4	transmembrane and tetratricopeptide repeat containing 4	70551	1428113_at	-0.77	1.57894573516049e-05	0.00571191403575115	-0.5	0.1	0.290650194321844	3	1
461	Cm	Cptp	ceramide-1-phosphate transfer protein	79554	1448693_at	-0.74	5.64081145620862e-05	0.0101308973753507	-0.6	0.04	0.200720092739214	5.26	1
462	Cm	Vat1	vesicle amine transport protein 1 homolog (T californica)	26949	1438165_x_at	-0.73	7.21580016700185e-05	0.0121496035311894	-0.81	0	0.103635315812826	0.62	1
463	Cm	Idnk	idnK gluconokinase homolog (E. coli)	75731	1424496_at	-0.71	0.00014726642726913	0.0203784533299481	-0.69	0.02	0.155209700341014	5.15	1
464	Cm	Tmem229b	transmembrane protein 229B	268567	1454632_at	-0.7	0.000202004048254399	0.0236608219998848	-0.8	0	0.106279535002579	3.2	1
465	Cm	Rps6ka1	ribosomal protein S6 kinase polypeptide 1	20111	1416896_at	-0.7	0.000218095230847283	0.0244811896626075	-0.06	0.85	0.92868427076526	0.99	1
466	Cm	Extl2	exostoses (multiple)-like 2	58193	1422538_at	-0.7	0.000235256784982434	0.0246771388891181	-0.61	0.04	0.194606590073093	7.48	1
467	Cm	Nkiras2	NFKB inhibitor interacting Ras-like protein 2	71966	1424416_at	-0.69	0.000247320991093611	0.0246771388891181	-0.17	0.59	0.757377312580044	2.98	1
468	Cm	Nkain1	Na+/K+ transporting ATPase interacting 1	67149	1449553_at	-0.69	0.000273025309671583	0.0255283180794071	0.1	0.75	0.86875241736655	1.33	-1
469	Cm	Ccdc136	coiled-coil domain containing 136	232664	1424699_at	-0.68	0.000331267472938745	0.0278885803780306	0.27	0.39	0.602414792426259	3.98	-1
470	Cm	Ddah2	dimethylarginine dimethylaminohydrolase 2	51793	1416457_at	-0.68	0.000347368225031341	0.0278949048576521	-0.42	0.18	0.383583919575972	0.66	1
471	Cm	Fhl1	four and a half LIM domains 1	14199	1417872_at	-0.68	0.000372760421260382	0.0278949048576521	-0.59	0.05	0.206326588737875	4.47	1
472	Cm	Socs5	suppressor of cytokine signaling 5	56468	1423349_at	-0.68	0.00035566407431942	0.0278949048576521	-0.42	0.18	0.380601985651496	5.03	1
473	Cm	Ndufc1	NADH dehydrogenase (ubiquinone) 1, subcomplex unknown, 1	66377	1416285_at	-0.68	0.000399708758963612	0.0289995441422453	-0.27	0.39	0.602414792426259	9.11	1
474	Cm	Olfm3	olfactomedin 3	229759	1425898_x_at	-0.67	0.000501799436266729	0.0307238109386947	-0.31	0.33	0.545408082856049	5.91	1
475	Cm	Ache	acetylcholinesterase	11423	1422635_at	-0.67	0.000524669207568862	0.0314101965597892	-0.06	0.85	0.92868427076526	3.1	1
476	Cm	Arl4c	ADP-ribosylation factor-like 4C	320982	1436512_at	-0.66	0.000611817624302285	0.0316968592282761	-0.7	0.01	0.148426912126872	2.86	1
477	Cm	Ltbp3	latent transforming growth factor beta binding protein 3	16998	1438312_s_at	-0.66	0.000598662929693055	0.0316968592282761	-0.63	0.03	0.182211683349861	0.96	1
478	Cm	Ctps2	cytidine 5'-triphosphate synthase 2	55936	1448111_at	-0.65	0.000757457188177873	0.0357998186833542	-0.48	0.12	0.311304638929222	4.26	1
479	Cm	Krtcap2	keratinocyte associated protein 2	66059	1417058_a_at	-0.65	0.000789866209444898	0.0360660943770264	0.44	0.15	0.355450169258373	7.71	-1
480	Cm	Gkap1	G kinase anchoring protein 1	56278	1417594_at	-0.65	0.000858232251790122	0.0365020475967365	-0.34	0.29	0.507086999078847	2.83	1
481	Cm	Slc9a3r2	solute carrier family 9 (sodium/hydrogen exchanger), member 3 regulator 2	65962	1439368_a_at	-0.65	0.000840686359296015	0.0365020475967365	-0.55	0.07	0.251055343594871	3.06	1
482	Cm	Shd	src homology 2 domain-containing transforming protein D	20420	1417486_at	-0.64	0.000894259517960136	0.0365020475967365	-0.09	0.78	0.887600344577762	3.56	1
483	Cm	Txnl1	thioredoxin-like 1	53382	1435235_at	-0.64	0.000894259517960136	0.0365020475967365	-0.31	0.32	0.535828375984377	5.53	1
484	Cm	Fuca1	fucosidase, alpha-L- 1, tissue	71665	1416109_at	-0.64	0.00107273746501607	0.0418834018949754	-0.1	0.77	0.876869358961364	4.36	1
485	Cm	Lrrc3b	leucine rich repeat containing 3B	218763	1451245_at	-0.64	0.00107273746501607	0.0418834018949754	0.31	0.33	0.545408082856049	4.64	-1
486	Cm	Cds2	CDP-diacylglycerol synthase (phosphatidate cytidylyltransferase) 2	110911	1438957_x_at	-0.63	0.00120783656681229	0.0445741330272917	-0.07	0.83	0.917608756404064	5.3	1
487	Cm	Reep5	receptor accessory protein 5	13476	1419398_a_at	-0.63	0.00135713690378487	0.0477834279746971	-0.48	0.12	0.315844469142846	7.27	1
488	Cm	Snrnp48	small nuclear ribonucleoprotein 48 (U11/U12)	67797	1425319_s_at	-0.63	0.00135713690378487	0.0477834279746971	-0.2	0.54	0.725229798553902	3.79	1
489	Cm	Rcan3	regulator of calcineurin 3	53902	1434027_at	-0.62	0.0014651525606583	0.0493390124801681	-0.73	0.01	0.129016811294548	1.8	1
490	Cm	Npc2	Niemann-Pick type C2	67963	1416901_at	-0.62	0.0014932699529944	0.0496650525107027	-0.42	0.18	0.380601985651496	3.48	1
491	Cm	Gria2	glutamate receptor, ionotropic, AMPA2 (alpha 2)	14800	1421970_a_at	0.62	0.0014651525606583	0.0493390124801681	0.23	0.47	0.66470248411211	8.95	1
492	Cm	Abr	active BCR-related gene	109934	1433477_at	0.63	0.00113858431481849	0.0432020583679016	-0.13	0.68	0.823278959902729	5.08	-1
493	Cm	Kcnma1	potassium large conductance calcium-activated channel, subfamily M, alpha member 1	16531	1424848_at	0.63	0.00113858431481849	0.0432020583679016	0.64	0.03	0.179096991844033	5.97	1
494	Cm	Vopp1	vesicular, overexpressed in cancer, prosurvival protein 1	232023	1451127_at	0.63	0.00118436532617657	0.0443150026211066	0.61	0.04	0.194606590073093	5.03	1
495	Cm	Tspan14	tetraspanin 14	52588	1423924_s_at	0.63	0.00125596742070163	0.045724003126624	0.44	0.15	0.355450169258373	3.94	1
496	Cm	Hspa4	heat shock protein 4	15525	1416146_at	0.63	0.00138348455160593	0.0477834279746971	-0.33	0.3	0.51787743890412	4.23	-1
497	Cm	Rap2b	RAP2B, member of RAS oncogene family	74012	1439548_at	0.63	0.00138348455160593	0.0477834279746971	0.61	0.04	0.194606590073093	4.9	1
498	Cm	Mapk1	mitogen-activated protein kinase 1	26413	1426585_s_at	0.64	0.000912749975045622	0.0367007228772076	0.38	0.22	0.426735944224098	6.47	1
499	Cm	Celf1	CUGBP, Elav-like family member 1	13046	1427413_a_at	0.65	0.000696017457764617	0.0340922005675978	0.59	0.05	0.206326588737875	5.18	1
500	Cm	Nop58	NOP58 ribonucleoprotein	55989	1450986_at	0.65	0.000741681202034234	0.0356801635407183	-0.89	0	0.0216064358847222	6.23	-1
501	Cm	Matr3	matrin 3	17184	1450874_at	0.65	0.000773517451523938	0.0359285519725084	-0.19	0.56	0.7361055576611	9.01	-1
502	Cm	Ctnnb1	catenin (cadherin associated protein), beta 1	12387	1450008_a_at	0.65	0.000823446323092514	0.0365020475967365	0.41	0.19	0.398598078988109	6.34	1
503	Cm	Dhx40	DEAH (Asp-Glu-Ala-His) box polypeptide 40	67487	1428267_at	0.65	0.000876088465965169	0.0365020475967365	-0.2	0.54	0.725229798553902	3.14	-1
504	Cm	Prkcg	protein kinase C, gamma	18752	1455758_at	0.65	0.000876088465965169	0.0365020475967365	0.37	0.24	0.447084217961588	5.74	1
505	Cm	Btbd10	BTB (POZ) domain containing 10	68815	1438578_a_at	0.66	0.000560630257699068	0.0316968592282761	0.51	0.09	0.286224941525104	7.37	1
506	Cm	Cyfip2	cytoplasmic FMR1 interacting protein 2	76884	1449273_at	0.66	0.000611817624302282	0.0316968592282761	0.58	0.05	0.215406100251709	7.12	1
507	Cm	Epha7	Eph receptor A7	13841	1452380_at	0.66	0.000598662929693055	0.0316968592282761	0.77	0.01	0.114265289675548	6.15	1
508	Cm	Slk	STE20-like kinase	20874	1433999_at	0.66	0.000598662929693055	0.0316968592282761	0.46	0.13	0.333689967990151	3.16	1
509	Cm	Ppil4	peptidylprolyl isomerase (cyclophilin)-like 4	67418	1424043_at	0.66	0.000652764992234848	0.0331801677185034	0.18	0.57	0.745075560480148	6.57	1
510	Cm	Secisbp2l	SECIS binding protein 2-like	70354	1450642_at	0.66	0.000666921192530876	0.0332719572718181	0.56	0.06	0.234448747507627	4.42	1
511	Cm	Atf6	activating transcription factor 6	226641	1435444_at	0.67	0.000490685621934829	0.0307238109386947	0.19	0.56	0.7361055576611	3.84	1
512	Cm	Ddx6	DEAD (Asp-Glu-Ala-Asp) box polypeptide 6	13209	1424598_at	0.67	0.000490685621934829	0.0307238109386947	-0.09	0.78	0.887600344577762	4.26	-1
513	Cm	Efnb2	ephrin B2	13642	1419639_at	0.67	0.000490685621934829	0.0307238109386947	0.56	0.06	0.234448747507627	4.24	1
514	Cm	Grasp	GRP1 (general receptor for phosphoinositides 1)-associated scaffold protein	56149	1460206_at	0.67	0.000458588757205322	0.0307238109386947	0.62	0.04	0.19132092484782	1.84	1
515	Cm	Pfkl	phosphofructokinase, liver, B-type	18641	1439148_a_at	0.67	0.000469083540086675	0.0307238109386947	0.45	0.14	0.341869491646067	5.98	1
516	Cm	Ppp2r5a	protein phosphatase 2, regulatory subunit B', alpha	226849	1423911_at	0.67	0.000536431927345088	0.0314162524406014	0.87	0	0.054737268055283	3.64	1
517	Cm	Kalrn	kalirin, RhoGEF kinase	545156	1436066_at	0.68	0.000372760421260384	0.0278949048576521	0.66	0.02	0.164505155194713	4.9	1
518	Cm	Stmn4	stathmin-like 4	56471	1418105_at	0.68	0.00040905073400346	0.0289995441422453	0.84	0	0.0883008652656488	7.02	1
519	Cm	Pum1	pumilio RNA-binding family member 1	80912	1423117_at	0.69	0.000241225109832616	0.0246771388891181	0.39	0.21	0.418322066444466	5.5	1
520	Cm	Arhgap20	Rho GTPase activating protein 20	244867	1427522_at	0.69	0.000293755701730372	0.0255283180794071	0.5	0.1	0.297588440618581	4.02	1
521	Cm	Ier5	immediate early response 5	15939	1417612_at	0.69	0.000293755701730372	0.0255283180794071	0.63	0.03	0.182211683349861	3.13	1
522	Cm	Samd8	sterile alpha motif domain containing 8	67630	1434402_at	0.69	0.000286702492201232	0.0255283180794071	0.75	0.01	0.126270638610462	5.67	1
523	Cm	Camk2b	calcium/calmodulin-dependent protein kinase II, beta	12323	1448676_at	0.71	0.000151287701038962	0.0203784533299481	0.66	0.02	0.164505155194713	6.5	1
524	Cm	Map2k1	mitogen-activated protein kinase kinase 1	26395	1416351_at	0.71	0.000139493869128416	0.0203784533299481	0.52	0.09	0.278632397753163	6.06	1
525	Cm	Fbxw7	F-box and WD-40 domain protein 7	50754	1424986_s_at	0.71	0.000163912014285263	0.0210275698325951	0.58	0.05	0.215406100251709	7.98	1
526	Cm	Rasl11b	RAS-like, family 11, member B	68939	1423854_a_at	0.72	9.69186551751977e-05	0.0153587562965872	0.62	0.03	0.187993163674805	4.4	1
527	Cm	Lmo7	LIM domain only 7	380928	1455056_at	0.74	4.96927489646807e-05	0.00956230469363214	0.54	0.07	0.258273443273599	3.07	1
528	Cm	Baiap2	brain-specific angiogenesis inhibitor 1-associated protein 2	108100	1435128_at	0.75	4.36664689689195e-05	0.0090490359540207	0.45	0.15	0.348906347852133	6.57	1
529	Cm	Cap2	CAP, adenylate cyclase-associated protein, 2 (yeast)	67252	1450910_at	0.76	2.81680670685497e-05	0.00654726744356749	0.5	0.1	0.290650194321844	6.75	1
530	Cm	Itpka	inositol 1,4,5-trisphosphate 3-kinase A	228550	1424037_at	0.76	2.91637748043095e-05	0.00654726744356749	0.57	0.06	0.228812475820388	4.02	1
531	Cm	Chn1	chimerin 1	108699	1420545_a_at	0.77	2.12023535105833e-05	0.00571191403575115	0.5	0.1	0.290650194321844	9.92	1
532	Cm	Gucy1b3	guanylate cyclase 1, soluble, beta 3	54195	1420872_at	0.77	1.97153157538449e-05	0.00571191403575115	0.16	0.62	0.780744067236178	7.17	1
533	Cm	Hpca	hippocalcin	15444	1450930_at	0.77	1.46448883129067e-05	0.00571191403575115	0.64	0.03	0.17597318756095	8.44	1
534	Cm	Klf16	Kruppel-like factor 16	118445	1416350_at	0.77	1.90066437046143e-05	0.00571191403575115	0	1	1	2.3	0
535	Cm	Ubr3	ubiquitin protein ligase E3 component n-recognin 3	68795	1460455_at	0.77	1.83204453282307e-05	0.00571191403575115	0.52	0.08	0.271890918368685	4.69	1
536	Cm	Pip4k2c	phosphatidylinositol-5-phosphate 4-kinase, type II, gamma	117150	1416387_at	0.78	1.30679352792761e-05	0.00571191403575115	0.59	0.05	0.206326588737875	4.07	1
537	Cm	Synrg	synergin, gamma	217030	1457695_at	0.78	9.97660240975885e-06	0.00571191403575115	0.2	0.53	0.711357877391947	3.53	1
538	Cm	Ptk2	PTK2 protein tyrosine kinase 2	14083	1423059_at	0.79	6.75497245512897e-06	0.00571191403575115	0.52	0.09	0.278632397753163	5.47	1
539	FRmax	Fxyd6	FXYD domain-containing ion transport regulator 6	59095	1417343_at	-0.79	3.01469685441288e-05	0.0162431866515766	0.25	0.43	0.611787681712954	7.04	-1
540	FRmax	Sh3gl3	SH3-domain GRB2-like 3	20408	1432103_a_at	-0.79	2.82962059282421e-05	0.0162431866515766	0.15	0.64	0.769228353243382	3.45	-1
541	FRmax	Crk	v-crk sarcoma virus CT10 oncogene homolog (avian)	12928	1416201_at	-0.78	3.62272951138244e-05	0.0162660555061071	-0.63	0.03	0.137704239384076	5.27	1
542	FRmax	Tppp3	tubulin polymerization-promoting protein family member 3	67971	1416713_at	-0.77	7.73503884382544e-05	0.0287257268983603	-0.01	0.99	0.995452937062766	2.85	1
543	FRmax	Tagln3	transgelin 3	56370	1450683_at	-0.76	8.53028267211887e-05	0.0287257268983603	-0.52	0.09	0.233847129345228	10.48	1
544	FRmax	Arpc5	actin related protein 2/3 complex, subunit 5	67771	1448129_at	-0.75	0.000118231855803975	0.030282086726826	-0.71	0.01	0.0989512747512477	6.73	1
545	FRmax	Lypd1	Ly6/Plaur domain containing 1	72585	1431569_a_at	-0.75	0.000141066454443018	0.0316694190224576	-0.09	0.78	0.867505163773567	2.46	1
546	FRmax	Rpl8	ribosomal protein L8	26961	1417762_a_at	-0.73	0.000290861931496355	0.0460904458405369	0.76	0.01	0.0870633170327839	8.9	-1
547	FRmax	Rps6	ribosomal protein S6	20104	1416142_at	-0.72	0.000313319315144087	0.0460904458405369	0.55	0.07	0.20136247174443	9.12	-1
548	FRmax	Abr	active BCR-related gene	109934	1433477_at	0.72	0.000325062535623683	0.0460904458405369	-0.17	0.59	0.732288961851276	5.08	-1
549	FRmax	Coro2b	coronin, actin binding protein, 2B	235431	1434326_x_at	0.72	0.000313319315144087	0.0460904458405369	-0.21	0.51	0.676938458199703	3.77	-1
550	FRmax	Ank1	ankyrin 1, erythroid	11733	1419421_at	0.72	0.00036245048644831	0.0464972195472261	0.62	0.04	0.147125209685406	0.74	1
551	FRmax	Limch1	LIM and calponin homology domains 1	77569	1435321_at	0.72	0.00034961958122555	0.0464972195472261	0.52	0.08	0.227286034164	3.48	1
552	FRmax	Pacsin2	protein kinase C and casein kinase substrate in neurons 2	23970	1417810_a_at	0.74	0.000167245009578007	0.0321827182716537	0.1	0.75	0.846428204550946	5.1	1
553	FRmax	Nek7	NIMA (never in mitosis gene a)-related expressed kinase 7	59125	1448474_at	0.74	0.000181703344604816	0.0326339206910249	0.68	0.02	0.108958821103097	3.09	1
554	FRmax	Cyth3	cytohesin 3	19159	1418758_a_at	0.75	0.000123646233851183	0.030282086726826	0.1	0.75	0.846428204550946	3.47	1
555	FRmax	Spns2	spinster homolog 2	216892	1451601_a_at	0.75	0.000123646233851183	0.030282086726826	0.15	0.64	0.769228353243382	2.49	1
556	FRmax	Polrmt	polymerase (RNA) mitochondrial (DNA directed)	216151	1437377_a_at	0.75	0.000153715193595483	0.0318545178112485	-0.03	0.92	0.949376123481541	2.27	-1
557	FRmax	Sema7a	sema domain, immunoglobulin domain (Ig), and GPI membrane anchor, (semaphorin) 7A	20361	1459903_at	0.79	2.32327864904603e-05	0.0162431866515766	-0.71	0.01	0.0975547389067609	2.07	-1
558	FRmax	Hs3st1	heparan sulfate (glucosamine) 3-O-sulfotransferase 1	15476	1423450_a_at	0.85	0	0	-0.13	0.68	0.803248789845868	5.74	-1
559	FRmax	Scn1a	sodium channel, voltage-gated, type I, alpha	20265	1450121_at	0.86	0	0	0.36	0.25	0.433202039508504	6.25	1
560	Rheo	Nkain1	Na+/K+ transporting ATPase interacting 1	67149	1449553_at	-0.84	2.04985684751964e-06	0.00277843576932909	-0.48	0.12	0.50027384282773	1.33	1
561	Rheo	Bex4	brain expressed gene 4	406217	1428209_at	-0.78	1.16475583608288e-05	0.00627570444481456	-0.27	0.4	0.721923830117265	6.08	1
562	Rheo	Bex1	brain expressed gene 1	19716	1448595_a_at	-0.77	2.04470268791784e-05	0.00918071506875109	0.08	0.82	0.931523328703947	7.82	-1
563	Rheo	Pdcl3	phosducin-like 3	68833	1424002_at	-0.74	5.46613592639132e-05	0.0189954325787825	0.14	0.67	0.864528405704849	6.09	-1
564	Rheo	Rpl37a	ribosomal protein L37a	19981	1416217_a_at	-0.72	0.000128485211516412	0.0330613129219197	-0.5	0.1	0.466416796352541	8.56	1
565	Rheo	Plin2	perilipin 2	11520	1448318_at	-0.71	0.000139493869128416	0.0330613129219197	0.02	0.96	0.983087477697899	1.72	-1
566	Rheo	Tpm4	tropomyosin 4	326618	1433883_at	-0.71	0.00014726642726913	0.0330613129219197	-0.59	0.05	0.397036732275874	3.91	1
567	Rheo	Anxa6	annexin A6	11749	1415818_at	0.69	0.000241225109832616	0.0455369813447133	-0.4	0.2	0.586190017492454	6.7	-1
568	Rheo	Itpr1	inositol 1,4,5-trisphosphate receptor 1	16438	1460203_at	0.69	0.00025354666673003	0.0455369813447133	0.08	0.8	0.925473757381982	4.86	1
569	Rheo	Kcna1	potassium voltage-gated channel, shaker-related subfamily, member 1	16485	1417416_at	0.69	0.000293755701730372	0.0494611162788513	0.66	0.02	0.339993042252864	5.14	1
570	Rheo	Arap2	ArfGAP with RhoGAP domain, ankyrin repeat and PH domain 2	212285	1452291_at	0.71	0.000177414182071404	0.0367656774231047	-0.43	0.17	0.549506235101243	5.23	-1
571	Rheo	Ckmt1	creatine kinase, mitochondrial 1, ubiquitous	12716	1417089_a_at	0.73	8.62717645828536e-05	0.0258240148651342	0.24	0.44	0.748702204884835	8.9	1
572	Rheo	Atp2a2	ATPase, Ca++ transporting, cardiac muscle, slow twitch 2	11938	1452363_a_at	0.74	5.64081145620862e-05	0.0189954325787825	0.05	0.89	0.960412426780918	7.49	1
573	Rheo	Hrh3	histamine receptor H3	99296	1448807_at	0.79	7.59239065645012e-06	0.00574911429534467	-0.13	0.7	0.880326923026372	2.52	-1
574	Rheo	Kcnab2	potassium voltage-gated channel, shaker-related subfamily, beta member 2	16498	1416956_at	0.79	8.53617564267953e-06	0.00574911429534467	0.5	0.1	0.47603653552214	4.35	1
575	Rin	Atp2a2	ATPase, Ca++ transporting, cardiac muscle, slow twitch 2	11938	1452363_a_at	-0.75	3.21613228583967e-07	0.000411970339632931	-0.57	0.06	0.94742727176162	7.49	1
576	Rin	Cap2	CAP, adenylate cyclase-associated protein, 2 (yeast)	67252	1450910_at	-0.69	7.65623740366948e-06	0.00357834309070458	-0.53	0.08	0.94742727176162	6.75	1
577	Rin	Itpr1	inositol 1,4,5-trisphosphate receptor 1	16438	1460203_at	-0.68	9.59779540853551e-06	0.00357834309070458	-0.75	0.01	0.794452767924154	4.86	1
578	Rin	Pip4k2c	phosphatidylinositol-5-phosphate 4-kinase, type II, gamma	117150	1416387_at	-0.67	1.21274123549146e-05	0.00363013876490443	-0.22	0.48	0.94742727176162	4.07	1
579	Rin	Kcnab2	potassium voltage-gated channel, shaker-related subfamily, beta member 2	16498	1416956_at	-0.66	2.21412241965134e-05	0.0048669479153782	-0.35	0.27	0.94742727176162	4.35	1
580	Rin	Pttg1	pituitary tumor-transforming gene 1	30939	1424105_a_at	-0.65	3.51620407560251e-05	0.00560373869197024	-0.38	0.22	0.94742727176162	7.43	1
581	Rin	Thy1	thymus cell antigen 1, theta	21838	1423135_at	-0.65	3.15081975930289e-05	0.00560373869197024	-0.35	0.27	0.94742727176162	6.49	1
582	Rin	Atf6	activating transcription factor 6	226641	1435444_at	-0.64	4.00132347957368e-05	0.00569844862020239	-0.48	0.12	0.94742727176162	3.84	1
583	Rin	Arhgap20	Rho GTPase activating protein 20	244867	1427522_at	-0.63	5.62424929833362e-05	0.00658770765639599	-0.45	0.15	0.94742727176162	4.02	1
584	Rin	Osbpl6	oxysterol binding protein-like 6	99031	1456495_s_at	-0.63	6.5698086861963e-05	0.00702765380530966	-0.24	0.46	0.94742727176162	3.92	1
585	Rin	Arap2	ArfGAP with RhoGAP domain, ankyrin repeat and PH domain 2	212285	1452291_at	-0.63	7.73667240460705e-05	0.00748281177096463	-0.59	0.05	0.94742727176162	5.23	1
586	Rin	Ckmt1	creatine kinase, mitochondrial 1, ubiquitous	12716	1417089_a_at	-0.62	8.23622205941016e-05	0.00764983436766459	0.05	0.89	0.985534707241311	8.9	-1
587	Rin	Gabra1	gamma-aminobutyric acid (GABA) A receptor, subunit alpha 1	14394	1436889_at	-0.62	9.086662946001e-05	0.00764983436766459	-0.25	0.43	0.94742727176162	8.47	1
588	Rin	Got1	glutamic-oxaloacetic transaminase 1, soluble	14718	1450970_at	-0.62	8.80995262028085e-05	0.00764983436766459	-0.18	0.57	0.94742727176162	9.87	1
589	Rin	Lmo7	LIM domain only 7	380928	1455056_at	-0.62	9.086662946001e-05	0.00764983436766459	-0.23	0.47	0.94742727176162	3.07	1
590	Rin	Chn1	chimerin 1	108699	1420545_a_at	-0.62	9.91357962898398e-05	0.0078550539766126	-0.56	0.06	0.94742727176162	9.92	1
591	Rin	Kcna1	potassium voltage-gated channel, shaker-related subfamily, member 1	16485	1417416_at	-0.62	9.86312898428455e-05	0.0078550539766126	-0.01	0.97	0.993229068826961	5.14	1
592	Rin	Cacnb4	calcium channel, voltage-dependent, beta 4 subunit	12298	1436912_at	-0.61	0.000115390828465821	0.00888179691105487	-0.3	0.34	0.94742727176162	6.89	1
593	Rin	Large	like-glycosyltransferase	16795	1417435_at	-0.61	0.000147129902000537	0.00978685315892527	0.14	0.67	0.963744479005795	5.39	-1
594	Rin	Abhd6	abhydrolase domain containing 6	66082	1419103_a_at	-0.6	0.000156767596194473	0.00978685315892527	-0.03	0.94	0.989412236397824	7.2	1
595	Rin	Rasl11b	RAS-like, family 11, member B	68939	1423854_a_at	-0.6	0.000159844669262328	0.00978685315892527	-0.19	0.56	0.94742727176162	4.4	1
596	Rin	Sec14l1	SEC14-like 1 (S. cerevisiae)	74136	1453412_a_at	-0.6	0.000156006661466348	0.00978685315892527	-0.29	0.35	0.94742727176162	4.95	1
597	Rin	Ttc39b	tetratricopeptide repeat domain 39B	69863	1452008_at	-0.6	0.000164561688071843	0.00985175972590099	-0.61	0.04	0.94742727176162	4.17	1
598	Rin	Hrh3	histamine receptor H3	99296	1448807_at	-0.6	0.000179469279601449	0.00986714773972048	0.1	0.77	0.982197710037791	2.52	-1
599	Rin	Mfsd4	major facilitator superfamily domain containing 4	213006	1455531_at	-0.6	0.000169402887022193	0.00986714773972048	-0.31	0.32	0.94742727176162	5.34	1
600	Rin	Synrg	synergin, gamma	217030	1457695_at	-0.59	0.00022635642342541	0.0112926704575565	0.21	0.51	0.94742727176162	3.53	-1
601	Rin	Gmpr	guanosine monophosphate reductase	66355	1448530_at	-0.59	0.000247295664537603	0.0120074134634704	-0.66	0.02	0.897794127198968	5.71	1
602	Rin	Ptk2	PTK2 protein tyrosine kinase 2	14083	1423059_at	-0.59	0.000272434858549589	0.0128761317356595	-0.24	0.46	0.94742727176162	5.47	1
603	Rin	Calm1	calmodulin 1	12313	1417366_s_at	-0.58	0.000283888851124026	0.0129626536428496	-0.07	0.83	0.983100357710828	11.15	1
604	Rin	Scn8a	sodium channel, voltage-gated, type VIII, alpha	20273	1423515_at	-0.58	0.000283888851124026	0.0129626536428496	-0.42	0.18	0.94742727176162	5.51	1
605	Rin	Kcnab1	potassium voltage-gated channel, shaker-related subfamily, beta member 1	16497	1448468_a_at	-0.58	0.000295770088295682	0.0131815990452308	0.43	0.17	0.94742727176162	6.57	-1
606	Rin	Abr	active BCR-related gene	109934	1433477_at	-0.58	0.000346298482386255	0.0141985487269083	-0.12	0.72	0.968230426935452	5.08	1
607	Rin	Adcy9	adenylate cyclase 9	11515	1419811_at	-0.58	0.000343216610687139	0.0141985487269083	-0.38	0.23	0.94742727176162	3.05	1
608	Rin	Cck	cholecystokinin	12424	1419473_a_at	-0.58	0.000347848632507775	0.0141985487269083	-0.24	0.44	0.94742727176162	5.6	1
609	Rin	Usp2	ubiquitin specific peptidase 2	53376	1417168_a_at	-0.58	0.000337125991082892	0.0141985487269083	-0.38	0.23	0.94742727176162	5.03	1
610	Rin	Plcb1	phospholipase C, beta 1	18795	1425600_a_at	-0.57	0.000385249040239208	0.0152626605059474	-0.28	0.38	0.94742727176162	5.92	1
611	Rin	Hlf	hepatic leukemia factor	217082	1434736_at	-0.57	0.000392106345523742	0.0153091955774052	-0.35	0.27	0.94742727176162	5.46	1
612	Rin	Ar	androgen receptor	11835	1422982_at	-0.57	0.000449036287946844	0.0157787573900116	0.1	0.77	0.982197710037791	1.87	-1
613	Rin	Atp1b1	ATPase, Na+/K+ transporting, beta 1 polypeptide	11931	1418453_a_at	-0.57	0.000450988982565292	0.0157787573900116	0.13	0.68	0.967139546032704	8.84	-1
614	Rin	Iars	isoleucine-tRNA synthetase	105148	1452154_at	-0.57	0.000470934517688422	0.0162043353009846	-0.01	0.99	0.997922876476466	5.56	1
615	Rin	Gng13	guanine nucleotide binding protein (G protein), gamma 13	64337	1419414_at	-0.57	0.000487450557137541	0.0162122444559079	-0.36	0.26	0.94742727176162	5.53	1
616	Rin	Alas1	aminolevulinic acid synthase 1	11655	1424126_at	-0.56	0.000500172750780218	0.0162833015137348	-0.43	0.17	0.94742727176162	6.23	1
617	Rin	Epha7	Eph receptor A7	13841	1452380_at	-0.56	0.000517593456826732	0.0162833015137348	-0.09	0.78	0.983100357710828	6.15	1
618	Rin	Synj2	synaptojanin 2	20975	1452344_at	-0.56	0.000528752635831531	0.016373098861266	-0.34	0.28	0.94742727176162	3.94	1
619	Rin	Pfkl	phosphofructokinase, liver, B-type	18641	1439148_a_at	-0.56	0.000580427940830016	0.0171832183801765	-0.19	0.56	0.94742727176162	5.98	1
620	Rin	Efr3a	EFR3 homolog A (S. cerevisiae)	76740	1416131_s_at	-0.56	0.000620770754989433	0.0176037517257003	-0.33	0.3	0.94742727176162	5.8	1
621	Rin	Hpca	hippocalcin	15444	1450930_at	-0.56	0.00063123630884012	0.0177140689168259	-0.3	0.34	0.94742727176162	8.44	1
622	Rin	Anxa6	annexin A6	11749	1415818_at	-0.55	0.000706056133113706	0.0194093390062074	-0.39	0.21	0.94742727176162	6.7	1
623	Rin	Slk	STE20-like kinase	20874	1433999_at	-0.55	0.000750922674032835	0.0204341988267117	-0.28	0.38	0.94742727176162	3.16	1
624	Rin	Chm	choroidermia	12662	1448712_at	-0.55	0.000788610590033991	0.0212451692955157	-0.2	0.53	0.94742727176162	5.45	1
625	Rin	Itpka	inositol 1,4,5-trisphosphate 3-kinase A	228550	1424037_at	-0.54	0.000897399679501348	0.0234717935589964	-0.26	0.42	0.94742727176162	4.02	1
626	Rin	Pls3	plastin 3 (T-isoform)	102866	1423725_at	-0.54	0.000979670273141191	0.0244373307022442	0.08	0.8	0.983100357710828	7.48	-1
627	Rin	Prkcg	protein kinase C, gamma	18752	1455758_at	-0.54	0.000975791348616671	0.0244373307022442	-0.18	0.57	0.94742727176162	5.74	1
628	Rin	Sort1	sortilin 1	20661	1423362_at	-0.54	0.000968074070951532	0.0244373307022442	-0.29	0.37	0.94742727176162	5.22	1
629	Rin	Dgkz	diacylglycerol kinase zeta	104418	1452169_a_at	-0.54	0.00101119387662391	0.0249922596662828	-0.34	0.29	0.94742727176162	4.97	1
630	Rin	Kalrn	kalirin, RhoGEF kinase	545156	1436066_at	-0.54	0.00104772269980484	0.0252506803481703	-0.22	0.5	0.94742727176162	4.9	1
631	Rin	Slc6a17	solute carrier family 6 (neurotransmitter transporter), member 17	229706	1436137_at	-0.54	0.00106851431317424	0.0252506803481703	-0.1	0.77	0.982197710037791	5.11	1
632	Rin	Atp6v1g2	ATPase, H+ transporting, lysosomal V1 subunit G2	66237	1417799_at	-0.53	0.00120106150984159	0.027655211175327	-0.18	0.57	0.94742727176162	10.42	1
633	Rin	Celf1	CUGBP, Elav-like family member 1	13046	1427413_a_at	-0.52	0.00144328407765715	0.0321339446711436	-0.22	0.48	0.94742727176162	5.18	1
634	Rin	Nefl	neurofilament, light polypeptide	18039	1426255_at	-0.52	0.00144328407765715	0.0321339446711436	-0.62	0.04	0.94742727176162	6.69	1
635	Rin	Cyfip2	cytoplasmic FMR1 interacting protein 2	76884	1449273_at	-0.52	0.00151015310906202	0.0328672064861907	-0.36	0.26	0.94742727176162	7.12	1
636	Rin	Gucy1b3	guanylate cyclase 1, soluble, beta 3	54195	1420872_at	-0.52	0.00156793602279469	0.0328672064861907	-0.23	0.47	0.94742727176162	7.17	1
637	Rin	Msrb2	methionine sulfoxide reductase B2	76467	1424433_at	-0.52	0.00149882319942699	0.0328672064861907	-0.51	0.09	0.94742727176162	5.78	1
638	Rin	Nefm	neurofilament, medium polypeptide	18040	1422520_at	-0.52	0.00153303833923174	0.0328672064861907	-0.59	0.05	0.94742727176162	5.04	1
639	Rin	Wasl	Wiskott-Aldrich syndrome-like (human)	73178	1426777_a_at	-0.52	0.00165208294125737	0.0339654594791851	0.05	0.89	0.985534707241311	5.38	-1
640	Rin	Ccsap	centriole, cilia and spindle associated protein	73420	1451483_s_at	-0.52	0.00174660275079093	0.0351145359002297	-0.43	0.17	0.94742727176162	4.12	1
641	Rin	Kcnb1	potassium voltage gated channel, Shab-related subfamily, member 1	16500	1423180_at	-0.52	0.00181889190858077	0.0362969985312341	-0.2	0.53	0.94742727176162	4.85	1
642	Rin	Btbd10	BTB (POZ) domain containing 10	68815	1438578_a_at	-0.51	0.00188686575538968	0.0373765907722043	-0.41	0.18	0.94742727176162	7.37	1
643	Rin	Tuba4a	tubulin, alpha 4A	22145	1417374_at	-0.51	0.00210428683515106	0.0407838038409852	-0.45	0.14	0.94742727176162	9.26	1
644	Rin	Eif4g3	eukaryotic translation initiation factor 4 gamma, 3	230861	1426833_at	-0.51	0.00217363736544065	0.0415303479609724	-0.19	0.56	0.94742727176162	5.5	1
645	Rin	Synpo	synaptopodin	104027	1427045_at	-0.51	0.00228547937749244	0.0424626306411355	-0.17	0.59	0.94742727176162	3.61	1
646	Rin	Pacsin1	protein kinase C and casein kinase substrate in neurons 1	23969	1449381_a_at	-0.5	0.00234325769758016	0.0429437839270813	-0.11	0.73	0.972408767434736	5.49	1
647	Rin	Gria1	glutamate receptor, ionotropic, AMPA1 (alpha 1)	14799	1448972_at	-0.5	0.00248012347111872	0.0451449502107692	0.19	0.56	0.94742727176162	6.25	-1
648	Rin	Dld	dihydrolipoamide dehydrogenase	13382	1423159_at	-0.5	0.00273643333765232	0.0494761839707071	-0.13	0.7	0.967139546032704	8.11	1
649	Rin	Ehd1	EH-domain containing 1	13660	1416010_a_at	0.5	0.00276521444524855	0.049663251436664	-0.34	0.28	0.94742727176162	1.86	-1
650	Rin	Snhg8	small nucleolar RNA host gene 8	69895	1435524_at	0.51	0.00193575866974515	0.0380652106298791	-0.35	0.27	0.94742727176162	4.31	-1
651	Rin	Fnbp1	formin binding protein 1	14269	1426983_at	0.51	0.00201482740924171	0.0393329350760664	-0.37	0.24	0.94742727176162	3.64	-1
652	Rin	Hn1	hematological and neurological expressed sequence 1	15374	1416028_a_at	0.51	0.0021503022507607	0.0413779590253523	-0.22	0.5	0.94742727176162	7.81	-1
653	Rin	Pafah1b3	platelet-activating factor acetylhydrolase, isoform 1b, subunit 3	18476	1416410_at	0.51	0.00219719305784968	0.0416847753369509	0.31	0.32	0.94742727176162	4.75	1
654	Rin	Arhgap12	Rho GTPase activating protein 12	75415	1451526_at	0.51	0.00223694745688519	0.0421422129290119	0.36	0.25	0.94742727176162	3.99	1
655	Rin	Frmd4b	FERM domain containing 4B	232288	1438169_a_at	0.51	0.00226920108475097	0.0424529702938828	0.41	0.19	0.94742727176162	1.42	1
656	Rin	Cd200	CD200 antigen	17470	1448788_at	0.51	0.00231008765088465	0.0426258639142689	0.56	0.06	0.94742727176162	8.83	1
657	Rin	Armcx4	armadillo repeat containing, X-linked 4	100503043	1427167_at	0.52	0.00156207185885988	0.0328672064861907	0.32	0.31	0.94742727176162	2.26	1
658	Rin	Comtd1	catechol-O-methyltransferase domain containing 1	69156	1428635_at	0.52	0.0015738194642608	0.0328672064861907	0.32	0.31	0.94742727176162	2.06	1
659	Rin	Sqle	squalene epoxidase	20775	1415993_at	0.52	0.0015738194642608	0.0328672064861907	0.2	0.53	0.94742727176162	4.74	1
660	Rin	Tapbp	TAP binding protein	21356	1421812_at	0.52	0.00156207185885988	0.0328672064861907	0.25	0.43	0.94742727176162	3.37	1
661	Rin	Nxn	nucleoredoxin	18230	1422465_a_at	0.52	0.00161554783055257	0.033479121965451	0.34	0.28	0.94742727176162	0.32	1
662	Rin	Rps6ka1	ribosomal protein S6 kinase polypeptide 1	20111	1416896_at	0.52	0.00166442101915326	0.0339654594791851	0.05	0.89	0.986397557163148	0.99	1
663	Rin	Cotl1	coactosin-like 1 (Dictyostelium)	72042	1436838_x_at	0.53	0.00119642068446802	0.027655211175327	0.01	0.97	0.993229068826961	2.38	1
664	Rin	Tram1l1	translocation associated membrane protein 1-like 1	229801	1451268_at	0.53	0.0012010615098416	0.027655211175327	0.07	0.83	0.983100357710828	6.1	1
665	Rin	Snrnp48	small nuclear ribonucleoprotein 48 (U11/U12)	67797	1425319_s_at	0.53	0.00124834714666911	0.0285004001112422	0.48	0.12	0.94742727176162	3.79	1
666	Rin	Slc1a4	solute carrier family 1 (glutamate/neutral amino acid transporter), member 4	55963	1456003_a_at	0.53	0.0013948505502709	0.0315775410288219	0.24	0.46	0.94742727176162	3.71	1
667	Rin	Scd1	stearoyl-Coenzyme A desaturase 1	20249	1415964_at	0.54	0.000934007818566443	0.0241943948386346	-0.03	0.94	0.989412236397824	1.07	-1
668	Rin	Pdcd2	programmed cell death 2	18567	1423534_at	0.54	0.000964235637319076	0.0244373307022442	0.17	0.59	0.94742727176162	2.58	1
669	Rin	Tspan6	tetraspanin 6	56496	1448501_at	0.54	0.00102324352067864	0.0250601640428023	0.35	0.27	0.94742727176162	5.95	1
670	Rin	Ppp2r1b	protein phosphatase 2, regulatory subunit A, beta	73699	1428265_at	0.54	0.00106432717859941	0.0252506803481703	0.36	0.26	0.94742727176162	3.1	1
671	Rin	Reep5	receptor accessory protein 5	13476	1419398_a_at	0.54	0.00106851431317423	0.0252506803481703	0.25	0.43	0.94742727176162	7.27	1
672	Rin	Rac3	RAS-related C3 botulinum substrate 3	170758	1420554_a_at	0.56	0.000519808437335261	0.0162833015137348	-0.01	0.99	0.997922876476466	0.19	-1
673	Rin	Tmem176b	transmembrane protein 176B	65963	1418004_a_at	0.56	0.000513188586952149	0.0162833015137348	0.4	0.19	0.94742727176162	2.15	1
674	Rin	Tubb2b	tubulin, beta 2B class IIB	73710	1452679_at	0.56	0.000510998643079604	0.0162833015137348	0.34	0.28	0.94742727176162	2.08	1
675	Rin	Fads3	fatty acid desaturase 3	60527	1418773_at	0.56	0.000540124577482383	0.0164190159524226	0.11	0.73	0.972408767434736	2.92	1
676	Rin	Olfm3	olfactomedin 3	229759	1425898_x_at	0.56	0.000542424803179516	0.0164190159524226	0.58	0.05	0.94742727176162	5.91	1
677	Rin	Ddr1	discoidin domain receptor family, member 1	12305	1456226_x_at	0.56	0.000558770946017096	0.0167258769841117	0.29	0.35	0.94742727176162	1.73	1
678	Rin	Capza1	capping protein (actin filament) muscle Z-line, alpha 1	12340	1439455_x_at	0.56	0.000620770754989433	0.0176037517257003	0.34	0.29	0.94742727176162	6.52	1
679	Rin	Elavl2	ELAV (embryonic lethal, abnormal vision, Drosophila)-like 2 (Hu antigen B)	15569	1421882_a_at	0.56	0.000607904975511339	0.0176037517257003	0.43	0.16	0.94742727176162	5.85	1
680	Rin	Ptprf	protein tyrosine phosphatase, receptor type, F	19268	1420842_at	0.56	0.000613022679252176	0.0176037517257003	0.04	0.9	0.989412236397824	2.82	1
681	Rin	Txnl1	thioredoxin-like 1	53382	1435235_at	0.57	0.000383551461289962	0.0152626605059474	0.27	0.39	0.94742727176162	5.53	1
682	Rin	Cygb	cytoglobin	114886	1423630_at	0.57	0.000409726568638606	0.0157686196558915	0.33	0.3	0.94742727176162	3.75	1
683	Rin	Cd24a	CD24a antigen	12484	1448182_a_at	0.57	0.000447091103313109	0.0157787573900116	0.04	0.9	0.989412236397824	2.87	1
684	Rin	Ebpl	emopamil binding protein-like	68177	1417298_at	0.57	0.00043747695878612	0.0157787573900116	0.11	0.73	0.972408767434736	2.42	1
685	Rin	Gltp	glycolipid transfer protein	56356	1419027_s_at	0.57	0.000428046849156429	0.0157787573900116	0.19	0.56	0.94742727176162	1.32	1
686	Rin	Pdcl3	phosducin-like 3	68833	1424002_at	0.57	0.000428046849156429	0.0157787573900116	0.46	0.13	0.94742727176162	6.09	1
687	Rin	Pmvk	phosphomevalonate kinase	68603	1427893_a_at	0.57	0.000450988982565292	0.0157787573900116	0.44	0.15	0.94742727176162	7.23	1
688	Rin	Dhcr7	7-dehydrocholesterol reductase	13360	1448619_at	0.57	0.000481197781766433	0.0162043353009846	0.48	0.12	0.94742727176162	4.48	1
689	Rin	Nkiras2	NFKB inhibitor interacting Ras-like protein 2	71966	1424416_at	0.57	0.000481197781766433	0.0162043353009846	-0.31	0.33	0.94742727176162	2.98	-1
690	Rin	Cds2	CDP-diacylglycerol synthase (phosphatidate cytidylyltransferase) 2	110911	1438957_x_at	0.58	0.000346298482386255	0.0141985487269083	0.42	0.18	0.94742727176162	5.3	1
691	Rin	Ldlr	low density lipoprotein receptor	16835	1421821_at	0.59	0.000215984398262609	0.011082210078984	-0.08	0.8	0.983100357710828	1.29	-1
692	Rin	Panx1	pannexin 1	55991	1416379_at	0.59	0.000218024177500427	0.011082210078984	0.17	0.6	0.952229805225244	1.93	1
693	Rin	Trpv2	transient receptor potential cation channel, subfamily V, member 2	22368	1416935_at	0.59	0.000249597310302279	0.0120074134634704	0.03	0.94	0.989412236397824	4.26	1
694	Rin	Bex4	brain expressed gene 4	406217	1428209_at	0.6	0.000157531851641763	0.00978685315892527	0.73	0.01	0.865945604863086	6.08	1
695	Rin	Cacng5	calcium channel, voltage-dependent, gamma subunit 5	140723	1434785_at	0.6	0.000177755272941654	0.00986714773972048	0.69	0.01	0.8833562144008	1.37	1
696	Rin	Gkap1	G kinase anchoring protein 1	56278	1417594_at	0.6	0.000177755272941654	0.00986714773972048	0.08	0.82	0.983100357710828	2.83	1
697	Rin	Atp1b3	ATPase, Na+/K+ transporting, beta 3 polypeptide	11933	1423126_at	0.6	0.000194645823104276	0.0104294782538136	0.14	0.67	0.963744479005795	4.89	1
698	Rin	Dusp26	dual specificity phosphatase 26 (putative)	66959	1425848_a_at	0.6	0.000197440011486449	0.0104294782538136	0.06	0.87	0.983100357710828	5.63	1
699	Rin	Arxes2	adipocyte-related X-chromosome expressed sequence 2	76976	1428333_at	0.61	0.000136671438133811	0.00978685315892527	0.59	0.05	0.94742727176162	5.93	1
700	Rin	Ctps2	cytidine 5'-triphosphate synthase 2	55936	1448111_at	0.61	0.000142163274163234	0.00978685315892527	0.41	0.19	0.94742727176162	4.26	1
701	Rin	Plin2	perilipin 2	11520	1448318_at	0.61	0.000147129902000537	0.00978685315892527	-0.05	0.89	0.985534707241311	1.72	-1
702	Rin	Sptssa	serine palmitoyltransferase, small subunit A	104725	1448388_a_at	0.61	0.000139393128023955	0.00978685315892527	0.17	0.59	0.94742727176162	5.49	1
703	Rin	Ache	acetylcholinesterase	11423	1422635_at	0.62	7.77723569365292e-05	0.00748281177096463	0.46	0.13	0.94742727176162	3.1	1
704	Rin	Wdr6	WD repeat domain 6	83669	1455940_x_at	0.63	6.03180185490462e-05	0.00677069758213043	0.63	0.03	0.94742727176162	4.4	1
705	Rin	Rcan3	regulator of calcineurin 3	53902	1434027_at	0.63	6.78244242531741e-05	0.00702765380530966	0.33	0.3	0.94742727176162	1.8	1
706	Rin	Znrf2	zinc and ring finger 2	387524	1434016_at	0.64	4.2304741055697e-05	0.00569844862020239	-0.24	0.46	0.94742727176162	1.31	-1
707	Rin	Rpl37a	ribosomal protein L37a	19981	1416217_a_at	0.64	4.85603185125322e-05	0.00594643173058008	-0.03	0.94	0.989412236397824	8.56	-1
708	Rin	Zscan21	zinc finger and SCAN domain containing 21	22697	1449732_at	0.64	4.82949080104824e-05	0.00594643173058008	0.2	0.53	0.94742727176162	5.09	1
709	Rin	Lrrc3b	leucine rich repeat containing 3B	218763	1451245_at	0.65	3.28478627170672e-05	0.00560373869197024	0.37	0.24	0.94742727176162	4.64	1
710	Rin	Prdx1	peroxiredoxin 1	18477	1433866_x_at	0.65	3.53613800161448e-05	0.00560373869197024	-0.08	0.82	0.983100357710828	8.33	-1
711	Rin	Tpm4	tropomyosin 4	326618	1433883_at	0.66	2.34856432442155e-05	0.0048669479153782	0.38	0.23	0.94742727176162	3.91	1
712	Rin	Fhl1	four and a half LIM domains 1	14199	1417872_at	0.67	1.43397589616555e-05	0.00386313106426999	0.36	0.26	0.94742727176162	4.47	1
713	Rin	Arxes1	adipocyte-related X-chromosome expressed sequence 1	76219	1451679_at	0.67	1.74318721714768e-05	0.00426922396635985	0.6	0.04	0.94742727176162	3.77	1
714	Rin	Calb2	calbindin 2	12308	1451129_at	0.68	8.7730811216423e-06	0.00357834309070458	0.34	0.28	0.94742727176162	2.9	1
715	Rin	Cyp51	cytochrome P450, family 51	13121	1450646_at	0.68	8.4397738948473e-06	0.00357834309070458	0.76	0.01	0.794452767924154	4.44	1
716	Rin	Tmtc4	transmembrane and tetratricopeptide repeat containing 4	70551	1428113_at	0.68	1.06261116279275e-05	0.00357834309070458	0.51	0.09	0.94742727176162	3	1
717	Rin	Bex1	brain expressed gene 1	19716	1448595_a_at	0.74	4.58764298032217e-07	0.000411970339632931	0.6	0.04	0.94742727176162	7.82	1
718	Rin	Nkain1	Na+/K+ transporting ATPase interacting 1	67149	1449553_at	0.86	6.34342344154066e-11	1.70891827515105e-07	0.71	0.01	0.8833562144008	1.33	1
719	SFA	Lxn	latexin	17035	1416503_at	-0.82	4.37711241182097e-06	0.0117919408374457	-0.93	0	0	4.88	1
720	SFA	Trim2	tripartite motif-containing 2	80890	1448551_a_at	-0.79	2.48418094722781e-05	0.0334619173591585	0.43	0.17	0.340822155156179	5.65	-1
721	Tau	Kcnab2	potassium voltage-gated channel, shaker-related subfamily, beta member 2	16498	1416956_at	-0.81	3.50206538625447e-06	0.00540145195130636	-0.5	0.1	0.72557181623939	4.35	1
722	Tau	Hcn3	hyperpolarization-activated, cyclic nucleotide-gated K+ 3	15168	1451023_at	0.72	0.000108652114019077	0.0487847991945655	0.38	0.22	0.795335109530026	1.38	1
723	Tau	Tpm4	tropomyosin 4	326618	1433883_at	0.72	0.000128485211516412	0.049448451403602	0.59	0.05	0.701817480851741	3.91	1
724	Tau	Cd200	CD200 antigen	17470	1448788_at	0.73	7.89493649243703e-05	0.0425379178212507	0.34	0.28	0.817654930526357	8.83	1
725	Tau	Plin2	perilipin 2	11520	1448318_at	0.79	6.01497990123203e-06	0.00540145195130636	-0.02	0.96	0.988181195198924	1.72	-1
726	Tau	Rgs3	regulator of G-protein signaling 3	50780	1425296_a_at	0.8	5.57162213844789e-06	0.00540145195130636	0.54	0.07	0.701817480851741	2.63	1
727	Vrest	Ifrd1	interferon-related developmental regulator 1	15982	1416067_at	-0.76	1.77738966682295e-06	0.00119707194060526	-0.56	0.06	0.468897495015254	3.67	1
728	Vrest	Spry2	sprouty homolog 2 (Drosophila)	24064	1436584_at	-0.76	1.70532143266556e-06	0.00119707194060526	-0.2	0.53	0.81509756784494	8.09	1
729	Vrest	Mxi1	Max interacting protein 1	17859	1450376_at	-0.75	2.7150705247228e-06	0.00146287999872064	-0.5	0.1	0.491483342029837	4.01	1
730	Vrest	Usp2	ubiquitin specific peptidase 2	53376	1417168_a_at	-0.72	5.68483569449993e-06	0.0022489740872726	-0.38	0.23	0.601182510176072	5.03	1
731	Vrest	Ccsap	centriole, cilia and spindle associated protein	73420	1451483_s_at	-0.71	9.49864429667493e-06	0.00270516708327983	-0.63	0.03	0.451183592819533	4.12	1
732	Vrest	Rbfox3	RNA binding protein, fox-1 homolog (C. elegans) 3	52897	1427286_at	-0.71	1.00414516825532e-05	0.00270516708327983	-0.41	0.18	0.558177847343833	5.06	1
733	Vrest	Tpm1	tropomyosin 1, alpha	22003	1423049_a_at	-0.7	1.69419728887372e-05	0.00388829410393746	-0.56	0.06	0.468897495015254	6.78	1
734	Vrest	Adora1	adenosine A1 receptor	11539	1435495_at	-0.69	2.13136289982957e-05	0.00388829410393746	-0.22	0.48	0.785859116915182	5.3	1
735	Vrest	Slmap	sarcolemma associated protein	83997	1426457_at	-0.69	2.27872170763447e-05	0.00388829410393746	-0.79	0	0.335640845489557	4.57	1
736	Vrest	Usp1	ubiquitin specific peptidase 1	230484	1451080_at	-0.69	2.30930607509277e-05	0.00388829410393746	-0.45	0.15	0.529408522261073	3.07	1
737	Vrest	Zbtb18	zinc finger and BTB domain containing 18	30928	1417010_at	-0.69	2.13136289982957e-05	0.00388829410393746	-0.6	0.04	0.468120936770151	4.69	1
738	Vrest	Ppp2r5a	protein phosphatase 2, regulatory subunit B', alpha	226849	1423911_at	-0.68	2.56802400522052e-05	0.00406956274709651	-0.13	0.7	0.896419855907783	3.64	1
739	Vrest	Sec14l1	SEC14-like 1 (S. cerevisiae)	74136	1453412_a_at	-0.68	3.04607157216845e-05	0.00417024918506977	-0.41	0.19	0.565621056593546	4.95	1
740	Vrest	Mat2b	methionine adenosyltransferase II, beta	108645	1448196_at	-0.68	3.46795038305764e-05	0.00422202989646256	-0.43	0.17	0.546080385755225	8.66	1
741	Vrest	Atp6v1g2	ATPase, H+ transporting, lysosomal V1 subunit G2	66237	1417799_at	-0.67	3.60455410611132e-05	0.00422202989646256	0.06	0.87	0.958428762174912	10.42	-1
742	Vrest	Zfp644	zinc finger protein 644	52397	1429623_at	-0.67	3.84317646174779e-05	0.0043139655783119	-0.38	0.23	0.601182510176072	4.58	1
743	Vrest	Rpl5	ribosomal protein L5	19983	1451077_at	-0.67	4.20144614768509e-05	0.00452747836874545	-0.5	0.1	0.491483342029837	8.33	1
744	Vrest	Matr3	matrin 3	17184	1450874_at	-0.67	4.64787723116009e-05	0.00469614675610011	0.23	0.47	0.775275214802505	9.01	-1
745	Vrest	Ier5	immediate early response 5	15939	1417612_at	-0.66	5.13689297134551e-05	0.00477199643613959	-0.4	0.2	0.57710180016699	3.13	1
746	Vrest	Dnaja2	DnaJ (Hsp40) homolog, subfamily A, member 2	56445	1417183_at	-0.66	6.33371932347549e-05	0.00499536844772975	-0.35	0.27	0.625339233073633	6.98	1
747	Vrest	Krr1	KRR1, small subunit (SSU) processome component, homolog (yeast)	52705	1428084_at	-0.66	6.18093317840012e-05	0.00499536844772975	-0.66	0.02	0.451183592819533	5.2	1
748	Vrest	Nanp	N-acetylneuraminic acid phosphatase	67311	1417941_at	-0.66	7.06421421002974e-05	0.00513029315500186	-0.66	0.02	0.451183592819533	7.3	1
749	Vrest	Zzz3	zinc finger, ZZ domain containing 3	108946	1434332_at	-0.65	7.23649368560025e-05	0.00513029315500186	-0.15	0.65	0.878830400544195	3.32	1
750	Vrest	Ets2	E26 avian leukemia oncogene 2, 3' domain	23872	1416268_at	-0.65	7.96400774898272e-05	0.00535899116652785	-0.26	0.42	0.738975625439443	3.04	1
751	Vrest	Klhl2	kelch-like 2, Mayven	77113	1426978_at	-0.65	7.96400774898272e-05	0.00535899116652785	-0.48	0.12	0.498606263351637	5.54	1
752	Vrest	Mapk1	mitogen-activated protein kinase 1	26413	1426585_s_at	-0.65	8.55202608404197e-05	0.00542166122180618	-0.46	0.13	0.514892532210321	6.47	1
753	Vrest	Kcnd2	potassium voltage-gated channel, Shal-related family, member 2	16508	1422835_at	-0.64	9.84617475074814e-05	0.00564374356989691	-0.47	0.13	0.508517827892874	5.43	1
754	Vrest	Crk	v-crk sarcoma virus CT10 oncogene homolog (avian)	12928	1416201_at	-0.64	0.000123962929706694	0.00621148645213463	-0.4	0.2	0.57710180016699	5.27	1
755	Vrest	Hnrnpc	heterogeneous nuclear ribonucleoprotein C	15381	1418693_at	-0.64	0.000126812084212103	0.00621148645213463	0.55	0.07	0.471634224517339	8.19	-1
756	Vrest	Ogfrl1	opioid growth factor receptor-like 1	70155	1424413_at	-0.64	0.000114435520699123	0.00621148645213463	0.23	0.47	0.775275214802505	5.41	-1
757	Vrest	Spred1	sprouty protein with EVH-1 domain 1, related sequence	114715	1423161_s_at	-0.63	0.000138802227617031	0.00651994183781517	0.05	0.89	0.966601486512311	4.29	-1
758	Vrest	Pes1	pescadillo homolog 1, containing BRCT domain (zebrafish)	64934	1416172_at	-0.62	0.000187086712337122	0.00812921940380978	-0.12	0.72	0.903242197890174	5.15	1
759	Vrest	Gabrd	gamma-aminobutyric acid (GABA) A receptor, subunit delta	14403	1449980_a_at	-0.62	0.000212973030162793	0.00869317186755398	-0.83	0	0.311348548629428	5.97	1
760	Vrest	Gpm6a	glycoprotein m6a	234267	1426442_at	-0.62	0.000212973030162793	0.00869317186755398	-0.19	0.56	0.837064479631979	11.04	1
761	Vrest	Spred2	sprouty-related, EVH1 domain containing 2	114716	1434403_at	-0.62	0.000204011104133398	0.00869317186755398	-0.34	0.29	0.64251472830561	2.72	1
762	Vrest	Abi1	abl-interactor 1	11308	1423177_a_at	-0.62	0.000227072363013102	0.00913034247697459	-0.48	0.12	0.500925304564132	6.49	1
763	Vrest	Zfp281	zinc finger protein 281	226442	1452045_at	-0.62	0.000231953040759983	0.00918943370304992	-0.31	0.33	0.684152244284342	4.19	1
764	Vrest	Wasf1	WAS protein family, member 1	83767	1418545_at	-0.62	0.000239448808404947	0.00934891434554967	-0.53	0.08	0.471634224517339	6.99	1
765	Vrest	Calm2	calmodulin 2	12314	1422414_a_at	-0.61	0.000244564724507836	0.00941224811177301	-0.53	0.08	0.471634224517339	13.36	1
766	Vrest	Arpp19	cAMP-regulated phosphoprotein 19	59046	1422609_at	-0.61	0.000255088560406582	0.00954456363521293	-0.57	0.06	0.468120936770151	8.4	1
767	Vrest	Chn1	chimerin 1	108699	1420545_a_at	-0.61	0.000277349290748804	0.0102353286202367	-0.64	0.03	0.451183592819533	9.92	1
768	Vrest	Fbxw7	F-box and WD-40 domain protein 7	50754	1424986_s_at	-0.61	0.000295158676220797	0.010602099649851	-0.66	0.02	0.451183592819533	7.98	1
769	Vrest	Trim2	tripartite motif-containing 2	80890	1448551_a_at	-0.61	0.000292121827553811	0.010602099649851	-0.12	0.72	0.903242197890174	5.65	1
770	Vrest	Dbp	D site albumin promoter binding protein	13170	1418174_at	-0.61	0.000310766770102117	0.0106821146205304	-0.57	0.06	0.468120936770151	2.89	1
771	Vrest	Ddx5	DEAD (Asp-Glu-Ala-Asp) box polypeptide 5	13207	1419653_a_at	-0.61	0.000304437866049131	0.0106821146205304	-0.53	0.08	0.471634224517339	8.03	1
772	Vrest	Tspyl1	testis-specific protein, Y-encoded-like 1	22110	1415908_at	-0.61	0.000317212015457474	0.0106821146205304	0.21	0.51	0.804554650923756	9.01	-1
773	Vrest	Camk2b	calcium/calmodulin-dependent protein kinase II, beta	12323	1448676_at	-0.6	0.000362071575788157	0.0116121526806345	-0.41	0.19	0.565621056593546	6.5	1
774	Vrest	Dhx40	DEAH (Asp-Glu-Ala-His) box polypeptide 40	67487	1428267_at	-0.6	0.000362071575788157	0.0116121526806345	0.36	0.25	0.614571517069812	3.14	-1
775	Vrest	Hnrnph1	heterogeneous nuclear ribonucleoprotein H1	59013	1415872_at	-0.6	0.000384606844952906	0.0120295161275645	-0.28	0.38	0.713657734617593	7.81	1
776	Vrest	Lsm8	LSM8 homolog, U6 small nuclear RNA associated (S. cerevisiae)	76522	1448703_at	-0.6	0.000380766892504937	0.0120295161275645	-0.57	0.06	0.468120936770151	6.91	1
777	Vrest	Rbm12	RNA binding motif protein 12	75710	1416928_at	-0.6	0.0004003116500696	0.0122387944127575	-0.5	0.1	0.494345633042222	2.91	1
778	Vrest	Nedd4l	neural precursor cell expressed, developmentally down-regulated gene 4-like	83814	1423269_a_at	-0.59	0.000502123407589208	0.0143906431919716	-0.31	0.33	0.684152244284342	4.75	1
779	Vrest	Ivns1abp	influenza virus NS1A binding protein	117198	1425718_a_at	-0.59	0.000527067299959236	0.0146117222706961	-0.44	0.15	0.530346737951817	6.45	1
780	Vrest	Lrrc57	leucine rich repeat containing 57	66606	1428312_at	-0.59	0.000542553403123622	0.0146117222706961	-0.55	0.07	0.470760220045562	6.64	1
781	Vrest	Ppil4	peptidylprolyl isomerase (cyclophilin)-like 4	67418	1424043_at	-0.59	0.000547803990104047	0.0146117222706961	-0.27	0.4	0.728957186847705	6.57	1
782	Vrest	Nr3c1	nuclear receptor subfamily 3, group C, member 1	14815	1460303_at	-0.58	0.000558439949785951	0.0147493845561113	-0.58	0.05	0.468120936770151	5.05	1
783	Vrest	Twf2	twinfilin, actin-binding protein, homolog 2 (Drosophila)	23999	1431292_a_at	-0.58	0.000602829784144175	0.0153209758347586	-0.32	0.31	0.661252233998267	4.78	1
784	Vrest	Ywhaz	tyrosine 3-monooxygenase/tryptophan 5-monooxygenase activation protein, zeta polypeptide	22631	1448218_s_at	-0.58	0.000614402326877178	0.0154691576505338	-0.31	0.33	0.684152244284342	11	1
785	Vrest	Fbxo11	F-box protein 11	225055	1434108_at	-0.58	0.000688045112152933	0.0168508502921818	-0.34	0.29	0.64251472830561	5.97	1
786	Vrest	Tra2b	transformer 2 beta homolog (Drosophila)	20462	1419543_a_at	-0.58	0.000694519426257159	0.0168561741832143	0.01	0.97	0.98743557400754	7.6	-1
787	Vrest	Rmnd5a	required for meiotic nuclear division 5 homolog A (S. cerevisiae)	68477	1426884_at	-0.58	0.000707629382973263	0.0168792283940528	-0.55	0.07	0.470760220045562	5.06	1
788	Vrest	Ccng2	cyclin G2	12452	1416488_at	-0.57	0.000748277582322159	0.0173781017825508	-0.31	0.32	0.675685700874263	3.87	1
789	Vrest	Rock2	Rho-associated coiled-coil containing protein kinase 2	19878	1423592_at	-0.57	0.000762276848852174	0.017551913083827	-0.24	0.44	0.755092965661921	5.95	1
790	Vrest	Shprh	SNF2 histone linker PHD RING helicase	268281	1452261_at	-0.57	0.000798289385596458	0.0182253525830242	-0.05	0.89	0.966601486512311	3.8	1
791	Vrest	Rab2a	RAB2A, member RAS oncogene family	59021	1418622_at	-0.57	0.000805669044437027	0.0182392639135576	-0.33	0.3	0.651283367000198	7.63	1
792	Vrest	Usp47	ubiquitin specific peptidase 47	74996	1426977_at	-0.57	0.000813108716648956	0.0182542906887691	-0.49	0.11	0.49525600769088	4.36	1
793	Vrest	Wdr13	WD repeat domain 13	73447	1451728_at	-0.57	0.000820608819582402	0.0182704145450826	-0.41	0.18	0.558177847343833	4.72	1
794	Vrest	Arl8b	ADP-ribosylation factor-like 8B	67166	1428137_at	-0.57	0.000882836015057354	0.0191803243916494	0.04	0.9	0.969948179748653	8.95	-1
795	Vrest	Dek	DEK oncogene (DNA binding)	110052	1452659_at	-0.57	0.000915478820079734	0.0195962745638638	-0.2	0.54	0.823681122874853	5.03	1
796	Vrest	Pcmtd2	protein-L-isoaspartate (D-aspartate) O-methyltransferase domain containing 2	245867	1427075_s_at	-0.56	0.000923803589313551	0.0195962745638638	-0.23	0.47	0.775275214802505	6.54	1
797	Vrest	Nr1d2	nuclear receptor subfamily 1, group D, member 2	353187	1416958_at	-0.56	0.000932194884623604	0.0196197892123124	-0.59	0.05	0.468120936770151	4.93	1
798	Vrest	Arf1	ADP-ribosylation factor 1	11840	1420920_a_at	-0.56	0.000975165223512043	0.0197525948281311	-0.12	0.72	0.903242197890174	9.52	1
799	Vrest	H1f0	H1 histone family, member 0	14958	1423702_at	-0.56	0.000957772477616453	0.0197525948281311	0.16	0.62	0.871400187902777	4.02	-1
800	Vrest	Rnf44	ring finger protein 44	105239	1423532_at	-0.56	0.000949178871201823	0.0197525948281311	-0.01	0.99	0.996610889296651	3.75	1
801	Vrest	Zfp191	zinc finger protein 191	59057	1426895_at	-0.56	0.000975165223512043	0.0197525948281311	-0.5	0.1	0.491483342029837	5.07	1
802	Vrest	Nfyb	nuclear transcription factor-Y beta	18045	1419267_at	-0.56	0.00101078592615704	0.0198763305479347	-0.43	0.17	0.546080385755225	5.46	1
803	Vrest	Tesc	tescalcin	57816	1418744_s_at	-0.56	0.00101078592615704	0.0198763305479347	-0.76	0.01	0.382303881073427	1.42	1
804	Vrest	Ncoa6	nuclear receptor coactivator 6	56406	1423374_at	-0.56	0.00105691699707098	0.0203381027864944	-0.14	0.67	0.879471957201526	3.84	1
805	Vrest	Tars	threonyl-tRNA synthetase	110960	1460323_at	-0.56	0.0011048882276186	0.0208151670294021	0.08	0.8	0.941584172121274	5.64	-1
806	Vrest	1110004E09Rik	RIKEN cDNA 1110004E09 gene	68001	1424315_at	-0.56	0.0011048882276186	0.0208151670294021	-0.35	0.27	0.625339233073633	4.67	1
807	Vrest	Ubr3	ubiquitin protein ligase E3 component n-recognin 3	68795	1460455_at	-0.56	0.00114463188893874	0.021414154922229	-0.45	0.15	0.529408522261073	4.69	1
808	Vrest	Fgf14	fibroblast growth factor 14	14169	1435747_at	-0.56	0.00116497045282061	0.0216443475855084	-0.48	0.12	0.500925304564132	7.03	1
809	Vrest	Itgav	integrin alpha V	16410	1452784_at	-0.55	0.00121721146038036	0.0224416216999628	-0.48	0.12	0.498606263351637	3.87	1
810	Vrest	Mmp17	matrix metallopeptidase 17	23948	1448598_at	-0.55	0.0012495335022251	0.0224416216999628	0.2	0.54	0.823681122874853	4.05	-1
811	Vrest	Nab2	Ngfi-A binding protein 2	17937	1417930_at	-0.55	0.00122790295295994	0.0224416216999628	-0.13	0.68	0.887758933066124	2.34	1
812	Vrest	Bmi1	Bmi1 polycomb ring finger oncogene	12151	1448733_at	-0.55	0.00131644483266628	0.0233814028779991	-0.04	0.9	0.969948179748653	3.05	1
813	Vrest	Hnrnpf	heterogeneous nuclear ribonucleoprotein F	98758	1423382_a_at	-0.55	0.00132789704540975	0.0233814028779991	-0.75	0.01	0.433337873413175	6.92	1
814	Vrest	Pdcd4	programmed cell death 4	18569	1418840_at	-0.55	0.00132789704540975	0.0233814028779991	0.03	0.92	0.970199157871469	7.57	-1
815	Vrest	Nup153	nucleoporin 153	218210	1452176_at	-0.55	0.00137458451948927	0.0234375360474942	-0.46	0.13	0.514892532210321	3.14	1
816	Vrest	Fam76a	family with sequence similarity 76, member A	230789	1425328_at	-0.55	0.00142270522296652	0.0239547991916988	-0.38	0.23	0.601182510176072	4.36	1
817	Vrest	Ythdf3	YTH domain family 3	229096	1426840_at	-0.55	0.00142270522296652	0.0239547991916988	-0.43	0.16	0.540866386983323	4.01	1
818	Vrest	Lin7c	lin-7 homolog C (C. elegans)	22343	1450937_at	-0.55	0.00144731462854296	0.0242177988154953	-0.06	0.85	0.951081479707057	6	1
819	Vrest	Nefm	neurofilament, medium polypeptide	18040	1422520_at	-0.55	0.00148492831447223	0.0242448295708375	-0.75	0.01	0.433337873413175	5.04	1
820	Vrest	Phactr1	phosphatase and actin regulator 1	218194	1456606_a_at	-0.55	0.00148492831447223	0.0242448295708375	-0.45	0.14	0.522368735441982	7.03	1
821	Vrest	Rab40b	Rab40B, member RAS oncogene family	217371	1436566_at	-0.55	0.00145975865223343	0.0242448295708375	-0.52	0.08	0.474918634705127	3.81	1
822	Vrest	Gucy1b3	guanylate cyclase 1, soluble, beta 3	54195	1420872_at	-0.54	0.00151047746262893	0.0245134113513395	-0.38	0.22	0.592961882707202	7.17	1
823	Vrest	Ttc7b	tetratricopeptide repeat domain 7B	104718	1433460_at	-0.54	0.00152339585514801	0.0245750205614895	-0.57	0.06	0.468120936770151	5.1	1
824	Vrest	Hnrnpk	heterogeneous nuclear ribonucleoprotein K	15387	1448176_a_at	-0.54	0.00158945048881718	0.0253371574962928	0.04	0.9	0.969948179748653	10.08	-1
825	Vrest	Eif5b	eukaryotic translation initiation factor 5B	226982	1434604_at	-0.54	0.00172912358145913	0.0266186224482909	-0.64	0.03	0.451183592819533	4.65	1
826	Vrest	Bhlhe40	basic helix-loop-helix family, member e40	20893	1418025_at	-0.54	0.00177306712066289	0.0266851554361219	-0.35	0.27	0.625339233073633	5.71	1
827	Vrest	Hpca	hippocalcin	15444	1450930_at	-0.54	0.00175831195725789	0.0266851554361219	-0.48	0.12	0.500925304564132	8.44	1
828	Vrest	Msra	methionine sulfoxide reductase A	110265	1448856_a_at	-0.54	0.00175831195725789	0.0266851554361219	-0.18	0.57	0.842700321949753	6.54	1
829	Vrest	Cap2	CAP, adenylate cyclase-associated protein, 2 (yeast)	67252	1450910_at	-0.54	0.00181798452528737	0.0270588414979237	-0.76	0.01	0.382303881073427	6.75	1
830	Vrest	Hdac2	histone deacetylase 2	15182	1449080_at	-0.54	0.00183317654305944	0.027135041796715	-0.32	0.31	0.661252233998267	5.04	1
831	Vrest	Ppp3r1	protein phosphatase 3, regulatory subunit B, alpha isoform (calcineurin B, type I)	19058	1433591_at	-0.53	0.00187942076531737	0.0275171714226359	-0.51	0.09	0.484468563699177	7.4	1
832	Vrest	Cbx6	chromobox 6	494448	1424407_s_at	-0.53	0.00194266451737246	0.0282893957286563	-0.51	0.09	0.484468563699177	3.27	1
833	Vrest	Rasl11b	RAS-like, family 11, member B	68939	1423854_a_at	-0.53	0.00199131036573043	0.0285350538578606	-0.49	0.11	0.49525600769088	4.4	1
834	Vrest	Ypel5	yippee-like 5 (Drosophila)	383295	1433593_at	-0.53	0.00197497814398475	0.0285350538578606	0.36	0.25	0.614571517069812	8.33	-1
835	Vrest	Epha7	Eph receptor A7	13841	1452380_at	-0.53	0.00200776047673887	0.0285525803593841	0.15	0.65	0.878830400544195	6.15	-1
836	Vrest	Kalrn	kalirin, RhoGEF kinase	545156	1436066_at	-0.53	0.00202432919400236	0.0285525803593841	-0.43	0.17	0.546080385755225	4.9	1
837	Vrest	Nip7	nuclear import 7 homolog (S. cerevisiae)	66164	1453324_at	-0.53	0.00202432919400236	0.0285525803593841	-0.45	0.14	0.522368735441982	6.02	1
838	Vrest	Cpeb4	cytoplasmic polyadenylation element binding protein 4	67579	1420618_at	-0.53	0.00212627281331458	0.0293752767131769	-0.27	0.4	0.728957186847705	3.3	1
839	Vrest	Baiap2	brain-specific angiogenesis inhibitor 1-associated protein 2	108100	1435128_at	-0.53	0.00226915462314461	0.0298691755986539	-0.22	0.5	0.79399051570096	6.57	1
840	Vrest	Hspa4	heat shock protein 4	15525	1416146_at	-0.53	0.00228759082683297	0.0298691755986539	0.05	0.89	0.966601486512311	4.23	-1
841	Vrest	Nck2	non-catalytic region of tyrosine kinase adaptor protein 2	17974	1416796_at	-0.53	0.00228759082683297	0.0298691755986539	-0.41	0.18	0.558177847343833	5.5	1
842	Vrest	Ppp3cb	protein phosphatase 3, catalytic subunit, beta isoform	19056	1427468_at	-0.53	0.00225084819738333	0.0298691755986539	-0.44	0.15	0.530346737951817	6.37	1
843	Vrest	Srf	serum response factor	20807	1418255_s_at	-0.53	0.00226915462314461	0.0298691755986539	-0.64	0.03	0.451183592819533	1.96	1
844	Vrest	Synpo	synaptopodin	104027	1427045_at	-0.53	0.00226915462314461	0.0298691755986539	-0.3	0.34	0.693796400403453	3.61	1
845	Vrest	Tsc22d1	TSC22 domain family, member 1	21807	1454758_a_at	-0.53	0.00230615758148479	0.0298691755986539	-0.59	0.05	0.468120936770151	7.98	1
846	Vrest	Camkk2	calcium/calmodulin-dependent protein kinase kinase 2, beta	207565	1424474_a_at	-0.53	0.00232485566372753	0.0299672782683348	-0.68	0.02	0.447830750955847	2.91	1
847	Vrest	Itpr1	inositol 1,4,5-trisphosphate receptor 1	16438	1460203_at	-0.52	0.00236264893551399	0.0302661457830143	-0.61	0.04	0.468120936770151	4.86	1
848	Vrest	Peli1	pellino 1	67245	1417372_a_at	-0.52	0.00238174569636193	0.0302661457830143	-0.2	0.54	0.823681122874853	3.18	1
849	Vrest	Pten	phosphatase and tensin homolog	19211	1450655_at	-0.52	0.00242034342345677	0.0306122309051292	-0.34	0.29	0.64251472830561	5.67	1
850	Vrest	Hnrnpab	heterogeneous nuclear ribonucleoprotein A/B	15384	1453849_s_at	-0.52	0.00243984598283456	0.0306752485561369	-0.25	0.43	0.747012018595255	4.54	1
851	Vrest	Caln1	calneuron 1	140904	1425846_a_at	-0.52	0.0025597638423405	0.0313454717784786	0.32	0.31	0.661252233998267	5.91	-1
852	Vrest	Ctnnb1	catenin (cadherin associated protein), beta 1	12387	1450008_a_at	-0.52	0.0025597638423405	0.0313454717784786	0.48	0.12	0.500925304564132	6.34	-1
853	Vrest	Kat6b	K(lysine) acetyltransferase 6B	54169	1423508_at	-0.52	0.0025597638423405	0.0313454717784786	0.17	0.59	0.850729452055889	3.07	-1
854	Vrest	Neurl1a	neuralized homolog 1A (Drosophila)	18011	1460343_at	-0.52	0.00260086175929024	0.0314202761413807	-0.23	0.47	0.775275214802505	3.2	1
855	Vrest	Psmd11	proteasome (prosome, macropain) 26S subunit, non-ATPase, 11	69077	1429370_a_at	-0.52	0.00258024150919416	0.0314202761413807	0.1	0.75	0.922888903156245	7.92	-1
856	Vrest	4921524J17Rik	RIKEN cDNA 4921524J17 gene	66714	1454136_a_at	-0.52	0.00260086175929024	0.0314202761413807	-0.01	0.99	0.996610889296651	5.68	1
857	Vrest	Kctd1	potassium channel tetramerisation domain containing 1	106931	1422293_a_at	-0.52	0.0027710573563334	0.033031984592753	-0.36	0.26	0.618101032814059	4.2	1
858	Vrest	Map7d1	MAP7 domain containing 1	245877	1424040_at	-0.51	0.00295086735849325	0.0347145705841957	-0.17	0.6	0.861092299114577	4.24	1
859	Vrest	Ccdc115	coiled-coil domain containing 115	69668	1451265_at	-0.51	0.00306833034574526	0.0354767465726941	-0.36	0.26	0.618101032814059	4.95	1
860	Vrest	Ilf2	interleukin enhancer binding factor 2	67781	1417948_s_at	-0.51	0.00306833034574526	0.0354767465726941	0.22	0.5	0.79399051570096	7.94	-1
861	Vrest	Ythdc1	YTH domain containing 1	231386	1426827_at	-0.51	0.00331550485739059	0.0373722597732647	-0.39	0.21	0.580555944777096	5.26	1
862	Vrest	Etv3	ets variant 3	27049	1418637_at	-0.51	0.00339295096024102	0.0376156785468696	-0.71	0.01	0.447830750955847	2.47	1
863	Vrest	Pum1	pumilio RNA-binding family member 1	80912	1423117_at	-0.51	0.00339295096024102	0.0376156785468696	-0.28	0.38	0.713657734617593	5.5	1
864	Vrest	Arpp21	cyclic AMP-regulated phosphoprotein, 21	74100	1424248_at	-0.51	0.00355256738514297	0.0388869549724718	-0.52	0.08	0.474918634705127	7.81	1
865	Vrest	Ramp1	receptor (calcitonin) activity modifying protein 1	51801	1417481_at	-0.51	0.00357979392471158	0.0388869549724718	-0.41	0.18	0.558177847343833	4.91	1
866	Vrest	Rhob	ras homolog gene family, member B	11852	1449110_at	-0.51	0.00357979392471158	0.0388869549724718	-0.43	0.16	0.540866386983323	4.37	1
867	Vrest	Med4	mediator complex subunit 4	67381	1417844_at	-0.5	0.00363479059974866	0.0393258067298108	-0.41	0.18	0.558177847343833	6.77	1
868	Vrest	Kcnk1	potassium channel, subfamily K, member 1	16525	1448690_at	-0.5	0.00392090840168882	0.0420833754348593	-0.53	0.08	0.471634224517339	6.16	1
869	Vrest	Dnajb5	DnaJ (Hsp40) homolog, subfamily B, member 5	56323	1450436_s_at	-0.5	0.00404070503926786	0.0421924782007272	-0.43	0.16	0.540866386983323	4.82	1
870	Vrest	Jmjd1c	jumonji domain containing 1C	108829	1426900_at	-0.5	0.00404070503926786	0.0421924782007272	-0.29	0.37	0.710618643753466	3.86	1
871	Vrest	Pradc1	protease-associated domain containing 1	73327	1429122_a_at	-0.5	0.00398041627267058	0.0421924782007272	-0.52	0.08	0.474918634705127	3.32	1
872	Vrest	Tada1	transcriptional adaptor 1	27878	1424427_at	-0.5	0.00398041627267058	0.0421924782007272	0.29	0.37	0.710618643753466	6.97	-1
873	Vrest	Nfib	nuclear factor I/B	18028	1448288_at	-0.5	0.00416365923386511	0.0429766205978261	0.43	0.17	0.546080385755225	5.57	-1
874	Vrest	Rps6ka3	ribosomal protein S6 kinase polypeptide 3	110651	1455206_at	-0.5	0.00413262092940533	0.0429766205978261	-0.13	0.68	0.887758933066124	3.01	1
875	Vrest	Dcun1d1	DCN1, defective in cullin neddylation 1, domain containing 1 (S. cerevisiae)	114893	1455054_a_at	-0.5	0.00419489917025159	0.0431278972281637	-0.2	0.53	0.81509756784494	6.4	1
876	Vrest	Atf6	activating transcription factor 6	226641	1435444_at	-0.5	0.00435416140098246	0.0440981609558148	-0.39	0.21	0.580555944777096	3.84	1
877	Vrest	Ensa	endosulfine alpha	56205	1423330_at	-0.49	0.00451862879070164	0.045422335679665	-0.07	0.83	0.951081479707057	9.55	1
878	Vrest	Gpd1	glycerol-3-phosphate dehydrogenase 1 (soluble)	14555	1448249_at	-0.49	0.00451862879070164	0.045422335679665	0.03	0.94	0.976315323521318	3.21	-1
879	Vrest	Tmod1	tropomodulin 1	21916	1422754_at	-0.49	0.00455215914229626	0.0455892815217328	-0.03	0.92	0.970199157871469	6.13	1
880	Vrest	Rab3ip	RAB3A interacting protein	216363	1434306_at	-0.49	0.00458590441553348	0.0457571351683229	-0.13	0.7	0.896419855907783	3.73	1
881	Vrest	Triap1	TP53 regulated inhibitor of apoptosis 1	69076	1460702_at	-0.49	0.00472305751628663	0.0467791064296918	-0.09	0.78	0.935435093686743	6.31	1
882	Vrest	Wdr20	WD repeat domain 20	69641	1451220_at	-0.49	0.00486374106618514	0.0478208701908861	-0.64	0.03	0.451183592819533	4.53	1
883	Vrest	Jun	jun proto-oncogene	16476	1417409_at	-0.49	0.00493543002224284	0.0483492671997172	0.06	0.87	0.958428762174912	1.88	-1
884	Vrest	Camkk1	calcium/calmodulin-dependent protein kinase kinase 1, alpha	55984	1418954_at	-0.49	0.00500802965044411	0.0488827241967262	-0.44	0.15	0.530346737951817	3.88	1
885	Vrest	Add3	adducin 3 (gamma)	27360	1423298_at	-0.49	0.00508154945520868	0.0492435044328496	0.49	0.11	0.49525600769088	4.47	-1
886	Vrest	Hipk3	homeodomain interacting protein kinase 3	15259	1426819_at	-0.49	0.00515599901396419	0.0496080762272126	-0.44	0.15	0.530346737951817	4.18	1
887	Vrest	Pnrc1	proline-rich nuclear receptor coactivator 1	108767	1433668_at	-0.49	0.00519357546406172	0.0497917875451326	-0.15	0.64	0.872770484522565	3.65	1
888	Vrest	Gkap1	G kinase anchoring protein 1	56278	1417594_at	0.49	0.00461986574663275	0.0459258978650503	0.05	0.89	0.966601486512311	2.83	1
889	Vrest	Mast1	microtubule associated serine/threonine kinase 1	56527	1449423_at	0.49	0.00486374106618515	0.0478208701908861	0.09	0.78	0.935435093686743	2.06	1
890	Vrest	Ppp2r1b	protein phosphatase 2, regulatory subunit A, beta	73699	1428265_at	0.49	0.00504467393388095	0.049062641075362	0.06	0.85	0.951081479707057	3.1	1
891	Vrest	Syngr3	synaptogyrin 3	20974	1416098_at	0.49	0.00511865741388937	0.0494253156738995	0.73	0.01	0.447830750955847	8.59	1
892	Vrest	Nrtn	neurturin	18188	1449281_at	0.49	0.00523138797740573	0.0499764511033015	0.16	0.62	0.872449046676688	0.05	1
893	Vrest	Fam178a	family with sequence similarity 178, member A	226151	1438233_at	0.49	0.00526943777182332	0.0499854413989156	-0.15	0.64	0.872770484522565	4.45	-1
894	Vrest	Fam134b	family with sequence similarity 134, member B	66270	1450505_a_at	0.5	0.00374698642724843	0.0403775257400291	0.15	0.64	0.872770484522565	5.27	1
895	Vrest	Tgoln1	trans-golgi network protein	22134	1423309_at	0.5	0.00395056525231519	0.0421924782007272	0.48	0.12	0.500925304564132	6.1	1
896	Vrest	Tmem147	transmembrane protein 147	69804	1428465_at	0.5	0.00404070503926786	0.0421924782007272	-0.27	0.4	0.728957186847705	8.08	-1
897	Vrest	Vegfb	vascular endothelial growth factor B	22340	1451803_a_at	0.5	0.00401046251585642	0.0421924782007272	0.02	0.96	0.983477437030583	3.28	1
898	Vrest	Ermp1	endoplasmic reticulum metallopeptidase 1	226090	1433702_at	0.5	0.00416365923386511	0.0429766205978261	-0.34	0.28	0.633863468266451	3.02	-1
899	Vrest	Bag2	BCL2-associated athanogene 2	213539	1423948_at	0.5	0.00422634182191359	0.0431278972281637	0.08	0.82	0.947347149218364	3.9	1
900	Vrest	Igdcc4	immunoglobulin superfamily, DCC subclass, member 4	56741	1416473_a_at	0.5	0.00422634182191359	0.0431278972281637	0.14	0.67	0.879471957201526	1.44	1
901	Vrest	Psen2	presenilin 2	19165	1425869_a_at	0.5	0.00425798827655707	0.043286869498282	0.28	0.38	0.713657734617593	3.64	1
902	Vrest	Hbegf	heparin-binding EGF-like growth factor	15200	1418350_at	0.51	0.0029973745295549	0.0351083781853082	-0.36	0.25	0.614571517069812	2.51	-1
903	Vrest	Nipal2	NIPA-like domain containing 2	223473	1424612_at	0.51	0.00306833034574526	0.0354767465726941	0.1	0.75	0.922888903156245	2	1
904	Vrest	Tmtc4	transmembrane and tetratricopeptide repeat containing 4	70551	1428113_at	0.51	0.00309230459823795	0.0356011478104831	0.6	0.04	0.468120936770151	3	1
905	Vrest	Dner	delta/notch-like EGF-related receptor	227325	1456379_x_at	0.51	0.00314074206819209	0.0358523692021588	0.15	0.64	0.872770484522565	4.62	1
906	Vrest	Nkain1	Na+/K+ transporting ATPase interacting 1	67149	1449553_at	0.51	0.00314074206819209	0.0358523692021588	0.93	0	0	1.33	1
907	Vrest	Spsb4	splA/ryanodine receptor domain and SOCS box containing 4	211949	1451418_a_at	0.51	0.00318983764930814	0.0362591672035279	0.18	0.57	0.842700321949753	0.61	1
908	Vrest	Tmem150a	transmembrane protein 150A	232086	1424726_at	0.51	0.00323959878702558	0.036670080387592	-0.13	0.68	0.887758933066124	1.78	-1
909	Vrest	Usp14	ubiquitin specific peptidase 14	59025	1437714_x_at	0.51	0.00334114783572863	0.0375043844560538	0.6	0.04	0.468120936770151	7.86	1
910	Vrest	Cds2	CDP-diacylglycerol synthase (phosphatidate cytidylyltransferase) 2	110911	1438957_x_at	0.51	0.00336696288300915	0.0376156785468696	0.18	0.57	0.842700321949753	5.3	1
911	Vrest	Tmem208	transmembrane protein 208	66320	1419287_at	0.51	0.00344545006903332	0.0380411577294089	0.19	0.56	0.837064479631979	7.33	1
912	Vrest	Ebpl	emopamil binding protein-like	68177	1417298_at	0.51	0.00352552071753246	0.0387663380123773	0.38	0.23	0.601182510176072	2.42	1
913	Vrest	Rhbdd3	rhomboid domain containing 3	279766	1438548_x_at	0.52	0.00238174569636193	0.0302661457830143	0.1	0.77	0.927631170591247	3.42	1
914	Vrest	Cptp	ceramide-1-phosphate transfer protein	79554	1448693_at	0.52	0.00245948540761899	0.0306752485561369	0.29	0.35	0.702434450466435	5.26	1
915	Vrest	Dolpp1	dolichyl pyrophosphate phosphatase 1	57170	1428072_a_at	0.52	0.00245948540761899	0.0306752485561369	-0.07	0.83	0.951081479707057	4.14	-1
916	Vrest	Npc2	Niemann-Pick type C2	67963	1416901_at	0.52	0.00253942793074013	0.0313454717784786	0.15	0.65	0.878830400544195	3.48	1
917	Vrest	Dgat1	diacylglycerol O-acyltransferase 1	13350	1418295_s_at	0.52	0.0026425333399057	0.0317811822219016	0.52	0.09	0.484468563699177	4.02	1
918	Vrest	Shisa5	shisa family member 5	66940	1437503_a_at	0.52	0.00274926618104177	0.0329178804076734	-0.34	0.29	0.64251472830561	7.87	-1
919	Vrest	Pgrmc2	progesterone receptor membrane component 2	70804	1452882_at	0.52	0.00279299873655818	0.0331468660629415	-0.49	0.11	0.49525600769088	3.94	-1
920	Vrest	Smoc1	SPARC related modular calcium binding 1	64075	1448321_at	0.52	0.00283733557928134	0.0335253598709822	0.52	0.08	0.474918634705127	0.25	1
921	Vrest	L1cam	L1 cell adhesion molecule	16728	1450435_at	0.53	0.00187942076531737	0.0275171714226359	0.82	0	0.335640845489557	4.31	1
922	Vrest	Wdr6	WD repeat domain 6	83669	1455940_x_at	0.53	0.00199131036573043	0.0285350538578606	0.66	0.02	0.451183592819533	4.4	1
923	Vrest	Itga3	integrin alpha 3	16400	1455158_at	0.53	0.00205782533239675	0.0288738616951919	0.45	0.15	0.529408522261073	1.48	1
924	Vrest	Shkbp1	Sh3kbp1 binding protein 1	192192	1424174_at	0.53	0.00207475420467666	0.0289605586911861	-0.51	0.09	0.484468563699177	1.04	-1
925	Vrest	Enah	enabled homolog (Drosophila)	13800	1424800_at	0.53	0.00212627281331458	0.0293752767131769	0.48	0.12	0.500925304564132	2.28	1
926	Vrest	Mast2	microtubule associated serine/threonine kinase 2	17776	1417324_at	0.53	0.00214369213912412	0.0294648297081652	0.6	0.04	0.468120936770151	3.79	1
927	Vrest	Bcat1	branched chain aminotransferase 1, cytosolic	12035	1450871_a_at	0.53	0.00217890493799311	0.0297968015378348	0.54	0.07	0.471634224517339	4.91	1
928	Vrest	Fhl1	four and a half LIM domains 1	14199	1417872_at	0.53	0.00225084819738333	0.0298691755986539	0.03	0.92	0.970199157871469	4.47	1
929	Vrest	Slc22a5	solute carrier family 22 (organic cation transporter), member 5	20520	1450395_at	0.53	0.00230615758148479	0.0298691755986539	0.31	0.33	0.684152244284342	1.9	1
930	Vrest	Slc27a4	solute carrier family 27 (fatty acid transporter), member 4	26569	1424441_at	0.53	0.00226915462314461	0.0298691755986539	0.02	0.96	0.983477437030583	3.77	1
931	Vrest	Dos	downstream of Stk11	100503659	1438370_x_at	0.54	0.00156273363394073	0.0250595500585496	-0.17	0.59	0.850729452055889	5.06	-1
932	Vrest	Hdac11	histone deacetylase 11	232232	1454803_a_at	0.54	0.00160295828366526	0.0254021742129071	0.35	0.27	0.625339233073633	5.42	1
933	Vrest	Igf2	insulin-like growth factor 2	16002	1448152_at	0.54	0.00161656649372127	0.0254680124800299	-0.23	0.47	0.775275214802505	0.03	-1
934	Vrest	Elavl2	ELAV (embryonic lethal, abnormal vision, Drosophila)-like 2 (Hu antigen B)	15569	1421882_a_at	0.54	0.00171468904506755	0.0266186224482909	0.66	0.02	0.451183592819533	5.85	1
935	Vrest	Glb1	galactosidase, beta 1	12091	1416205_at	0.54	0.00172912358145913	0.0266186224482909	0.41	0.19	0.565621056593546	4.92	1
936	Vrest	Tcta	T cell leukemia translocation altered gene	102791	1420124_s_at	0.54	0.00170036006574995	0.0266186224482909	0.46	0.13	0.514892532210321	5.85	1
937	Vrest	Cd151	CD151 antigen	12476	1437670_x_at	0.54	0.00177306712066289	0.0266851554361219	-0.32	0.31	0.661252233998267	2.3	-1
938	Vrest	Arhgap12	Rho GTPase activating protein 12	75415	1451526_at	0.54	0.00180290273289159	0.0269834442356108	0.46	0.13	0.514892532210321	3.99	1
939	Vrest	Fasn	fatty acid synthase	14104	1423828_at	0.55	0.0012495335022251	0.0224416216999628	0.43	0.16	0.540866386983323	2.44	1
940	Vrest	H2afy	H2A histone family, member Y	26914	1424572_a_at	0.55	0.0012495335022251	0.0224416216999628	0.41	0.19	0.565621056593546	5.61	1
941	Vrest	Atp13a2	ATPase type 13A2	74772	1428340_s_at	0.55	0.00136277972184196	0.0234375360474942	-0.61	0.04	0.468120936770151	3.19	-1
942	Vrest	Crebrf	CREB3 regulatory factor	77128	1454967_at	0.55	0.00135106392363185	0.0234375360474942	-0.17	0.6	0.861092299114577	4.1	-1
943	Vrest	Elovl6	ELOVL family member 6, elongation of long chain fatty acids (yeast)	170439	1417404_at	0.55	0.00136277972184196	0.0234375360474942	0.2	0.53	0.81509756784494	4.58	1
944	Vrest	Socs5	suppressor of cytokine signaling 5	56468	1423349_at	0.55	0.00137458451948927	0.0234375360474942	-0.16	0.62	0.871400187902777	5.03	-1
945	Vrest	Ttc13	tetratricopeptide repeat domain 13	234875	1438631_x_at	0.55	0.00147229634833115	0.0242448295708375	-0.27	0.4	0.728957186847705	2.78	-1
946	Vrest	Ckap4	cytoskeleton-associated protein 4	216197	1426755_at	0.56	0.000923803589313551	0.0195962745638638	0.04	0.9	0.969948179748653	3.05	1
947	Vrest	Dpysl3	dihydropyrimidinase-like 3	22240	1454613_at	0.56	0.000975165223512043	0.0197525948281311	0.36	0.26	0.618101032814059	5.37	1
948	Vrest	Gng2	guanine nucleotide binding protein (G protein), gamma 2	14702	1418451_at	0.56	0.000983965293340421	0.0197821082108888	0.53	0.08	0.471634224517339	6.22	1
949	Vrest	Dpp6	dipeptidylpeptidase 6	13483	1451394_at	0.56	0.000992835118911362	0.0198125763729423	0.19	0.56	0.837064479631979	5.4	1
950	Vrest	Sema4g	sema domain, immunoglobulin domain (Ig), transmembrane domain (TM) and short cytoplasmic domain, (semaphorin) 4G	26456	1449202_at	0.56	0.00103824717845873	0.0201225748112793	0.39	0.21	0.590859611616539	0.91	1
951	Vrest	Resp18	regulated endocrine-specific protein 18	19711	1417988_at	0.56	0.00107588122268602	0.0205561986802562	0.64	0.03	0.451183592819533	9.44	1
952	Vrest	Tmem176b	transmembrane protein 176B	65963	1418004_a_at	0.57	0.000720956994452969	0.0168892012439678	0.21	0.51	0.804554650923756	2.15	1
953	Vrest	Slc8a1	solute carrier family 8 (sodium/calcium exchanger), member 1	20541	1440201_at	0.57	0.000851221968416519	0.0187966555976566	0.55	0.07	0.471634224517339	5.11	1
954	Vrest	Tbcd	tubulin-specific chaperone d	108903	1455801_x_at	0.57	0.000882836015057357	0.0191803243916494	-0.01	0.99	0.996610889296651	3.5	-1
955	Vrest	Cd200	CD200 antigen	17470	1448788_at	0.58	0.000569257824345903	0.0148878209591996	0.81	0	0.335640845489557	8.83	1
956	Vrest	Rhoc	ras homolog gene family, member C	11853	1435394_s_at	0.58	0.0005747358123878	0.0148878209591996	-0.24	0.46	0.764687756294027	0.99	-1
957	Vrest	Susd2	sushi domain containing 2	71733	1426511_at	0.58	0.00058026028237415	0.0148878209591996	0.18	0.59	0.850729452055889	0.81	1
958	Vrest	Rgs3	regulator of G-protein signaling 3	50780	1425296_a_at	0.58	0.000662676807658292	0.0165301048132541	-0.36	0.26	0.618101032814059	2.63	-1
959	Vrest	Anks1	ankyrin repeat and SAM domain containing 1	224650	1452204_at	0.58	0.000688045112152933	0.0168508502921818	0.19	0.56	0.837064479631979	1.3	1
960	Vrest	Ngb	neuroglobin	64242	1417996_at	0.58	0.000714265789503347	0.0168792283940528	0.15	0.64	0.874327009603239	1.13	1
961	Vrest	Ninj1	ninjurin 1	18081	1438928_x_at	0.58	0.000714265789503347	0.0168792283940528	0.57	0.06	0.468120936770151	2.44	1
962	Vrest	Dhcr24	24-dehydrocholesterol reductase	74754	1451895_a_at	0.59	0.000442082910710844	0.0132330151272779	0.05	0.89	0.966601486512311	2.81	1
963	Vrest	Gba	glucosidase, beta, acid	14466	1437044_a_at	0.59	0.000455343915894335	0.0134653658706389	0.27	0.4	0.728957186847705	5.53	1
964	Vrest	Slc1a4	solute carrier family 1 (glutamate/neutral amino acid transporter), member 4	55963	1456003_a_at	0.59	0.000459841744654336	0.0134653658706389	-0.1	0.75	0.922888903156245	3.71	-1
965	Vrest	Rrbp1	ribosome binding protein 1	81910	1452767_at	0.59	0.00046895539572573	0.0135845788826357	0.57	0.06	0.468120936770151	1.73	1
966	Vrest	F2r	coagulation factor II (thrombin) receptor	14062	1437308_s_at	0.59	0.000521992742458234	0.0146117222706961	0.02	0.95	0.983477437030583	0.41	1
967	Vrest	Gaa	glucosidase, alpha, acid	14387	1419428_a_at	0.59	0.000516961390408925	0.0146117222706961	0.45	0.14	0.522368735441982	6.33	1
968	Vrest	Kcnh2	potassium voltage-gated channel, subfamily H (eag-related), member 2	16511	1449544_a_at	0.59	0.00053734730855605	0.0146117222706961	0.53	0.08	0.471634224517339	0.44	1
969	Vrest	Txnl1	thioredoxin-like 1	53382	1435235_at	0.6	0.000344193646476569	0.011447625723554	0.1	0.77	0.927631170591247	5.53	1
970	Vrest	Plxna3	plexin A3	18846	1420996_at	0.6	0.000351248740756798	0.0115398061902294	0.36	0.26	0.618101032814059	1.77	1
971	Vrest	Ogfod3	2-oxoglutarate and iron-dependent oxygenase domain containing 3	66179	1418331_at	0.6	0.000388481033072795	0.0120295161275645	-0.29	0.37	0.710618643753466	3.77	-1
972	Vrest	Fuca1	fucosidase, alpha-L- 1, tissue	71665	1416109_at	0.61	0.000255088560406582	0.00954456363521293	0.22	0.5	0.79399051570096	4.36	1
973	Vrest	Ldlr	low density lipoprotein receptor	16835	1421821_at	0.61	0.000313974735461179	0.0106821146205304	0.34	0.29	0.64251472830561	1.29	1
974	Vrest	Rac3	RAS-related C3 botulinum substrate 3	170758	1420554_a_at	0.61	0.000307587889693198	0.0106821146205304	0.54	0.07	0.471634224517339	0.19	1
975	Vrest	6330416G13Rik	RIKEN cDNA 6330416G13 gene	230279	1426315_a_at	0.62	0.000210700356253948	0.00869317186755398	-0.59	0.05	0.468120936770151	2.85	-1
976	Vrest	Pgd	phosphogluconate dehydrogenase	110208	1437380_x_at	0.63	0.000138802227617031	0.00651994183781517	-0.02	0.96	0.983477437030583	4.17	-1
977	Vrest	Th	tyrosine hydroxylase	21823	1420546_at	0.63	0.000140369943056154	0.00651994183781517	0.42	0.18	0.550979769842057	1.48	1
978	Vrest	Nucb1	nucleobindin 1	18220	1416903_at	0.63	0.000145168266876554	0.00662853069432944	0.62	0.03	0.451183592819533	5.13	1
979	Vrest	Ptdss2	phosphatidylserine synthase 2	27388	1434586_a_at	0.63	0.000158686467462365	0.00712502238906017	-0.16	0.62	0.871400187902777	3.34	-1
980	Vrest	Snx6	sorting nexin 6	72183	1425148_a_at	0.63	0.000169549456326106	0.00748797107118899	0.69	0.02	0.447830750955847	6.58	1
981	Vrest	Ctsd	cathepsin D	13033	1448118_a_at	0.64	0.000110556701669089	0.00620499488117764	0.52	0.09	0.484468563699177	8.66	1
982	Vrest	Ache	acetylcholinesterase	11423	1422635_at	0.64	0.000123962929706694	0.00621148645213463	0.57	0.06	0.468120936770151	3.1	1
983	Vrest	Ero1l	ERO1-like (S. cerevisiae)	50527	1449324_at	0.64	0.000122559900279983	0.00621148645213463	-0.02	0.96	0.983477437030583	3.53	-1
984	Vrest	Hebp2	heme binding protein 2	56016	1449271_a_at	0.64	0.000126812084212103	0.00621148645213463	-0.11	0.73	0.914822692136482	1.23	-1
985	Vrest	Panx1	pannexin 1	55991	1416379_at	0.64	0.000125380282073665	0.00621148645213463	-0.27	0.4	0.728957186847705	1.93	-1
986	Vrest	Zdhhc8	zinc finger, DHHC domain containing 8	27801	1451476_at	0.65	8.15585144126361e-05	0.00535899116652785	-0.59	0.05	0.468120936770151	1.46	-1
987	Vrest	Ccdc136	coiled-coil domain containing 136	232664	1424699_at	0.65	8.65372800807964e-05	0.00542166122180618	-0.47	0.13	0.508517827892874	3.98	-1
988	Vrest	Arsa	arylsulfatase A	11883	1460346_at	0.65	8.9653723447563e-05	0.00548925297653942	0.62	0.03	0.451183592819533	2.67	1
989	Vrest	Alg2	asparagine-linked glycosylation 2 (alpha-1,3-mannosyltransferase)	56737	1421059_a_at	0.65	9.17868519682019e-05	0.00549497287116302	0.55	0.07	0.471634224517339	6.38	1
990	Vrest	Pcbd1	pterin 4 alpha carbinolamine dehydratase/dimerization cofactor of hepatocyte nuclear factor 1 alpha (TCF1) 1	13180	1418713_at	0.65	9.50718529708593e-05	0.0055679037370325	0.36	0.25	0.618101032814059	2.85	1
991	Vrest	Fads3	fatty acid desaturase 3	60527	1418773_at	0.66	5.13689297134549e-05	0.00477199643613959	-0.1	0.77	0.927631170591247	2.92	-1
992	Vrest	Ctps2	cytidine 5'-triphosphate synthase 2	55936	1448111_at	0.66	6.10579274520666e-05	0.00499536844772975	0.47	0.13	0.508517827892874	4.26	1
993	Vrest	Sqle	squalene epoxidase	20775	1415993_at	0.66	6.10579274520666e-05	0.00499536844772975	0.48	0.12	0.498606263351637	4.74	1
994	Vrest	Srebf1	sterol regulatory element binding transcription factor 1	20787	1426690_a_at	0.66	6.48989961657541e-05	0.00499536844772975	-0.31	0.33	0.684152244284342	0.56	-1
995	Vrest	Dbndd1	dysbindin (dystrobrevin binding protein 1) domain containing 1	72185	1449307_at	0.66	6.7306775553978e-05	0.00503679037062269	0.2	0.54	0.823681122874853	3.06	1
996	Vrest	Fam214b	family with sequence similarity 214, member B	230088	1434059_at	0.67	4.7066058802785e-05	0.00469614675610011	-0.06	0.87	0.958428762174912	2.38	-1
997	Vrest	Gpx3	glutathione peroxidase 3	14778	1449106_at	0.68	3.16741301949962e-05	0.00417024918506977	0.14	0.67	0.879471957201526	3.57	1
998	Vrest	Maoa	monoamine oxidase A	17161	1428667_at	0.68	3.25075103513234e-05	0.00417024918506977	0.38	0.22	0.592961882707202	4.73	1
999	Vrest	Wbscr27	Williams Beuren syndrome chromosome region 27 (human)	79565	1418359_at	0.68	3.25075103513234e-05	0.00417024918506977	0.54	0.07	0.471634224517339	1.7	1
1000	Vrest	H2-M3	histocompatibility 2, M region locus 3	14991	1421358_at	0.69	1.99291453457756e-05	0.00388829410393746	0.36	0.25	0.614571517069812	2.8	1
1001	Vrest	Prmt2	protein arginine N-methyltransferase 2	15468	1416844_at	0.71	8.26539993924706e-06	0.00270516708327983	0.55	0.07	0.470760220045562	7.38	1
1002	Vrest	Plin2	perilipin 2	11520	1448318_at	0.72	5.84365946952791e-06	0.0022489740872726	0.03	0.94	0.976315323521318	1.72	1
1003	Vrest	Nsdhl	NAD(P) dependent steroid dehydrogenase-like	18194	1416222_at	0.76	1.72290913873574e-06	0.00119707194060526	0.52	0.09	0.484468563699177	5.07	1
1004	Vrest	Hcn3	hyperpolarization-activated, cyclic nucleotide-gated K+ 3	15168	1451023_at	0.82	5.72107892224205e-07	0.00119707194060526	0.57	0.06	0.468120936770151	1.38	1
