# Supplementary material for: Transcriptomic correlates of neuron electrophysiological diversity
Source: PLoS Comput Biol. 2017 Oct 25;13(10):e1005814. doi: 10.1371/journal.pcbi.1005814 (PMC5673240; doi:10.1371/journal.pcbi.1005814)
Supplement: S4 Table — Counts of genes significantly associated with individual electrophysiological properties at various statistical thresholds (indicated by FDR) for Discovery and AIBS datasets and the count of genes in common between these (Overlap). (XLSX) [file pcbi.1005814.s010.xlsx]

## Sheet: Sheet1
Ephys Name	FDR < 0.10			FDR < 0.05			FDR < 0.01
	Discovery	AIBS	Overlap	Discovery	AIBS	Overlap	Discovery	AIBS	Overlap
AHPamp	436	13	1	294	5	1	95	3	0
APamp	320	12	2	173	9	1	13	8	0
APhw	17	247	1	4	54	0	3	13	0
APthr	14	4	0	0	3	0	0	2	0
Cm	156	38	5	81	18	1	14	9	0
FRmax	50	381	5	21	6	0	2	5	0
Rheo	23	5	0	16	2	0	6	2	0
Rin	249	0	0	150	0	0	49	0	0
SFA	143	261	30	2	16	1	0	12	0
Tau	24	0	0	7	0	0	3	0	0
Vrest	565	4	3	284	2	1	72	2	0
